# Supplementary material for: Bis[O-methyl (4-eth­oxy­phen­yl)dithio­phospho­nato-κ2 S,S′]nickel(II)
Source: Acta Crystallogr Sect E Struct Rep Online. 2012 Nov 14;68(Pt 12):m1483. doi: 10.1107/S1600536812046314 (PMC3588741; doi:10.1107/S1600536812046314)
Supplement: Supplementary file 1 [file e-68-m1483-sup1.cif]

##############################################################################
#                                                                            #
# This CIF contains the data in a paper accepted for publication in          #
# Acta Crystallographica Section E. It conforms to the requirements of       #
# Notes for Authors for Acta Crystallographica Section E, and has been       #
# peer reviewed under the auspices of the IUCr Commission on Journals.       #
#                                                                            #
# Full details of the Crystallographic Information File format               #
# are given in the paper "The Crystallographic Information File (CIF):       #
# a New Standard Archive File for Crystallography" by S. R. Hall, F. H.      #
# Allen and I. D. Brown [Acta Cryst. (1991), A47, 655-685].                  #
#                                                                            #
# The current version of the core CIF dictionary is obtainable from          #
# ftp://ftp.iucr.org/pub/cif_core.dic.                                       #
#                                                                            #
# Software is freely available for graphical display of the structure(s)     #
# in this CIF. For information consult the CIF software page                 #
# http://www.iucr.org/resources/cif/software.                                #
#                                                                            #
# This file may be used for bona fide research purposes within the           #
# scientific community so long as proper attribution is given to the journal # 
# article from which it was obtained.                                        #
#                                                                            #
##############################################################################
data_I
_audit_creation_method     SHELXL-97
_chemical_name_systematic
;
Bis[<i>O</i>-methyl (4-ethoxyphenyl)dithiophosphonato-
\k^2^<i>S</i>,<i>S</i>']nickel(II)
;
_chemical_name_common     ?
_chemical_formula_moiety     'C18 H24 Ni O4 P2 S4'
_chemical_formula_sum     'C18 H24 Ni O4 P2 S4'
_chemical_formula_iupac     '[Ni (C9 H12 O2 P S2)2]'
_chemical_formula_weight     553.26
_chemical_melting_point     ?
_symmetry_cell_setting     monoclinic
_symmetry_space_group_name_H-M     'P 21/c'
_symmetry_space_group_name_Hall     '-P 2ybc'
loop_
    _symmetry_equiv_pos_as_xyz
    'x, y, z'
    '-x, y+1/2, -z+1/2'
    '-x, -y, -z'
    'x, -y-1/2, z-1/2'
_cell_length_a     13.5866(5)
_cell_length_b     6.4212(2)
_cell_length_c     14.1047(5)
_cell_angle_alpha     90.00
_cell_angle_beta     109.389(2)
_cell_angle_gamma     90.00
_cell_volume     1160.74(7)
_cell_formula_units_Z     2
_cell_measurement_reflns_used     19824
_cell_measurement_theta_min     2.94
_cell_measurement_theta_max     28.37
_cell_measurement_temperature     173(2)
_exptl_crystal_description     block
_exptl_crystal_colour     purple
_exptl_crystal_size_max     0.43
_exptl_crystal_size_mid     0.31
_exptl_crystal_size_min     0.24
_exptl_crystal_density_diffrn     1.583
_exptl_crystal_density_meas     ?
_exptl_crystal_density_method     'not measured'
_exptl_crystal_F_000     572
_exptl_absorpt_coefficient_mu     1.356
_exptl_absorpt_correction_type     multi-scan
_exptl_absorpt_process_details     '(SADABS; Bruker, 2008)'
_exptl_absorpt_correction_T_min     0.5932
_exptl_absorpt_correction_T_max     0.7367
_exptl_special_details     ?
_diffrn_ambient_temperature     173(2)
_diffrn_radiation_type     MoK\a
_diffrn_radiation_wavelength     0.71073
_diffrn_radiation_source     'fine-focus sealed tube'
_diffrn_radiation_monochromator     graphite
_diffrn_measurement_device_type     'Bruker SMART APEXII CCD'
_diffrn_measurement_method     '\f and \w scans'
_diffrn_detector_area_resol_mean     ?
_diffrn_reflns_number     19824
_diffrn_reflns_av_R_equivalents     0.0362
_diffrn_reflns_av_sigmaI/netI     0.0209
_diffrn_reflns_theta_min     2.94
_diffrn_reflns_theta_max     28.37
_diffrn_reflns_theta_full     28.37
_diffrn_measured_fraction_theta_max     0.981
_diffrn_measured_fraction_theta_full     0.981
_diffrn_reflns_limit_h_min     -18
_diffrn_reflns_limit_h_max     17
_diffrn_reflns_limit_k_min     -8
_diffrn_reflns_limit_k_max     8
_diffrn_reflns_limit_l_min     -18
_diffrn_reflns_limit_l_max     18
_diffrn_standards_number     0
_diffrn_standards_interval_count     0
_diffrn_standards_interval_time     0
_diffrn_standards_decay_%     0
_refine_special_details
;
Refinement of <i>F</i>^2^ against ALL reflections. The weighted <i>R</i>-factor
<i>wR</i> and goodness of fit <i>S</i> are based on <i>F</i>^2^, conventional
<i>R</i>-factors <i>R</i> are based on <i>F</i>, with <i>F</i> set to zero for
negative <i>F</i>^2^. The threshold expression of <i>F</i>^2^ >
\s(<i>F</i>^2^) is used only for calculating <i>R</i>-factors(gt) <i>etc</i>.
and is not relevant to the choice of reflections for refinement.
<i>R</i>-factors based on <i>F</i>^2^ are statistically about twice as large
as those based on <i>F</i>, and <i>R</i>- factors based on ALL data will be
even larger.
;
_reflns_number_total     2850
_reflns_number_gt     2609
_reflns_threshold_expression     I>2sigma(I)
_refine_ls_structure_factor_coef     Fsqd
_refine_ls_matrix_type     full
_refine_ls_R_factor_all     0.0263
_refine_ls_R_factor_gt     0.0232
_refine_ls_wR_factor_gt     0.0598
_refine_ls_wR_factor_ref     0.0623
_refine_ls_goodness_of_fit_ref     1.069
_refine_ls_restrained_S_all     1.070
_refine_ls_number_reflns     2850
_refine_ls_number_parameters     135
_refine_ls_number_restraints     2
_refine_ls_hydrogen_treatment     constr
_refine_ls_weighting_scheme     calc
_refine_ls_weighting_details
         'calc w=1/[\s^2^(Fo^2^)+(0.0281P)^2^+0.7956P] where P=(Fo^2^+2Fc^2^)/3'
_atom_sites_solution_hydrogens     geom
_atom_sites_solution_primary     direct
_atom_sites_solution_secondary     difmap
_refine_ls_shift/su_max     0.001
_refine_ls_shift/su_mean     0.000
_refine_diff_density_max     0.562
_refine_diff_density_min     -0.442
_refine_ls_extinction_method     none
_refine_ls_extinction_coef     ?
loop_
    _atom_type_symbol
    _atom_type_description
    _atom_type_scat_dispersion_real
    _atom_type_scat_dispersion_imag
    _atom_type_scat_source
    'C' 'C' 0.0033 0.0016
                         'International Tables Vol C Tables 4.2.6.8 and 6.1.1.4'
    'H' 'H' 0.0000 0.0000
                         'International Tables Vol C Tables 4.2.6.8 and 6.1.1.4'
    'O' 'O' 0.0106 0.0060
                         'International Tables Vol C Tables 4.2.6.8 and 6.1.1.4'
    'P' 'P' 0.1023 0.0942
                         'International Tables Vol C Tables 4.2.6.8 and 6.1.1.4'
    'S' 'S' 0.1246 0.1234
                         'International Tables Vol C Tables 4.2.6.8 and 6.1.1.4'
    'Ni' 'Ni' 0.3393 1.1124
                         'International Tables Vol C Tables 4.2.6.8 and 6.1.1.4'
_computing_data_collection     'APEX2 (Bruker, 2008)'
_computing_cell_refinement     'SAINT-Plus (Bruker, 2008)'
_computing_data_reduction     'SAINT-Plus and XPREP (Bruker, 2008)'
_computing_structure_solution     'SHELXS97 (Sheldrick, 2008)'
_computing_structure_refinement     'SHELXL97 (Sheldrick, 2008)'
_computing_molecular_graphics     'SHELXTL (Sheldrick, 2008)'
_computing_publication_material     'SHELXL97 (Sheldrick, 2008)'
loop_
    _atom_site_type_symbol
    _atom_site_label
    _atom_site_fract_x
    _atom_site_fract_y
    _atom_site_fract_z
    _atom_site_U_iso_or_equiv
    _atom_site_adp_type
    _atom_site_calc_flag
    _atom_site_refinement_flags
    _atom_site_occupancy
    _atom_site_symmetry_multiplicity
    _atom_site_disorder_assembly
    _atom_site_disorder_group
    C C1 0.70393(11) 0.8288(2) 0.85131(10) 0.0149(3) Uani d . 1 1 . .
    C C2 0.68704(11) 0.6590(2) 0.90614(11) 0.0175(3) Uani d . 1 1 . .
    H H2 0.7398 0.5564 0.9306 0.021 Uiso calc R 1 1 . .
    C C3 0.59371(12) 0.6398(2) 0.92488(12) 0.0196(3) Uani d . 1 1 . .
    H H3 0.5823 0.5237 0.9617 0.024 Uiso calc R 1 1 . .
    C C4 0.51619(11) 0.7913(2) 0.88969(11) 0.0167(3) Uani d . 1 1 . .
    C C5 0.53108(12) 0.9588(3) 0.83320(12) 0.0202(3) Uani d . 1 1 . .
    H H5 0.4777 1.0598 0.8075 0.024 Uiso calc R 1 1 . .
    C C6 0.62531(12) 0.9759(3) 0.81507(12) 0.0211(3) Uani d . 1 1 . .
    H H6 0.6362 1.0905 0.7771 0.025 Uiso calc R 1 1 . .
    C C7 0.34352(11) 0.9068(2) 0.87693(12) 0.0199(3) Uani d . 1 1 . .
    H H7A 0.3191 0.9120 0.8026 0.024 Uiso calc R 1 1 . .
    H H7B 0.3662 1.0480 0.9033 0.024 Uiso calc R 1 1 . .
    C C8 0.25769(12) 0.8303(3) 0.91356(13) 0.0258(3) Uani d . 1 1 . .
    H H8A 0.2401 0.6862 0.8915 0.039 Uiso calc R 1 1 . .
    H H8B 0.1959 0.9186 0.8859 0.039 Uiso calc R 1 1 . .
    H H8C 0.2812 0.8364 0.9871 0.039 Uiso calc R 1 1 . .
    C C9 0.88481(12) 0.8281(3) 0.67579(12) 0.0243(3) Uani d . 1 1 . .
    H H9A 0.9184 0.9650 0.6891 0.036 Uiso calc R 1 1 . .
    H H9B 0.8562 0.8052 0.6031 0.036 Uiso calc R 1 1 . .
    H H9C 0.9363 0.7197 0.7065 0.036 Uiso calc R 1 1 . .
    O O1 0.42818(8) 0.76065(18) 0.91366(8) 0.0210(2) Uani d . 1 1 . .
    O O2 0.80067(8) 0.81965(17) 0.71841(7) 0.0172(2) Uani d . 1 1 . .
    P P1 0.82716(3) 0.87053(6) 0.83456(3) 0.01290(9) Uani d . 1 1 . .
    S S1 0.88018(3) 1.16115(5) 0.87163(3) 0.01505(9) Uani d U 1 1 . .
    S S2 0.94269(3) 0.69659(5) 0.92450(3) 0.01547(9) Uani d U 1 1 . .
    Ni Ni1 1.0000 1.0000 1.0000 0.01236(8) Uani d SU 1 2 . .
loop_
    _atom_site_aniso_label
    _atom_site_aniso_U_11
    _atom_site_aniso_U_22
    _atom_site_aniso_U_33
    _atom_site_aniso_U_12
    _atom_site_aniso_U_13
    _atom_site_aniso_U_23
    C1 0.0126(6) 0.0163(7) 0.0142(6) -0.0026(5) 0.0024(5) -0.0008(5)
    C2 0.0168(7) 0.0162(7) 0.0186(7) 0.0021(5) 0.0050(5) 0.0025(6)
    C3 0.0200(7) 0.0181(7) 0.0218(7) 0.0007(6) 0.0085(6) 0.0061(6)
    C4 0.0156(6) 0.0187(7) 0.0157(6) -0.0013(6) 0.0050(5) -0.0007(6)
    C5 0.0152(7) 0.0194(7) 0.0246(7) 0.0024(6) 0.0050(6) 0.0065(6)
    C6 0.0177(7) 0.0201(7) 0.0252(7) 0.0005(6) 0.0067(6) 0.0088(6)
    C7 0.0171(7) 0.0192(7) 0.0239(7) 0.0027(6) 0.0074(6) -0.0006(6)
    C8 0.0209(7) 0.0271(9) 0.0324(9) 0.0015(6) 0.0127(7) -0.0004(7)
    C9 0.0219(7) 0.0328(9) 0.0212(7) 0.0004(7) 0.0113(6) -0.0025(7)
    O1 0.0176(5) 0.0231(6) 0.0251(5) 0.0041(4) 0.0107(4) 0.0069(5)
    O2 0.0164(5) 0.0212(5) 0.0133(5) -0.0019(4) 0.0038(4) -0.0016(4)
    P1 0.01195(16) 0.01266(17) 0.01283(16) -0.00089(13) 0.00241(13) 0.00025(13)
    S1 0.01442(16) 0.01179(16) 0.01655(16) -0.00085(12) 0.00194(13) 0.00125(13)
    S2 0.01453(16) 0.01163(17) 0.01733(16) 0.00058(12) 0.00138(13) -0.00038(13)
    Ni1 0.01162(12) 0.01061(13) 0.01350(12) -0.00046(9) 0.00235(9) 0.00017(9)
_geom_special_details
;
All e.s.d.'s (except the e.s.d. in the dihedral angle between two l.s. planes)
are estimated using the full covariance matrix. The cell e.s.d.'s are taken
into account individually in the estimation of e.s.d.'s in distances, angles
and torsion angles; correlations between e.s.d.'s in cell parameters are only
used when they are defined by crystal symmetry. An approximate (isotropic)
treatment of cell e.s.d.'s is used for estimating e.s.d.'s involving l.s.
planes.
;
loop_
    _geom_bond_atom_site_label_1
    _geom_bond_atom_site_label_2
    _geom_bond_site_symmetry_2
    _geom_bond_distance
    _geom_bond_publ_flag
    C1 C6 . 1.390(2) ?
    C1 C2 . 1.399(2) ?
    C1 P1 . 1.7871(14) ?
    C2 C3 . 1.384(2) ?
    C2 H2 . 0.9500 ?
    C3 C4 . 1.398(2) ?
    C3 H3 . 0.9500 ?
    C4 O1 . 1.3606(17) ?
    C4 C5 . 1.393(2) ?
    C5 C6 . 1.391(2) ?
    C5 H5 . 0.9500 ?
    C6 H6 . 0.9500 ?
    C7 O1 . 1.4408(18) ?
    C7 C8 . 1.506(2) ?
    C7 H7A . 0.9900 ?
    C7 H7B . 0.9900 ?
    C8 H8A . 0.9800 ?
    C8 H8B . 0.9800 ?
    C8 H8C . 0.9800 ?
    C9 O2 . 1.4585(17) ?
    C9 H9A . 0.9800 ?
    C9 H9B . 0.9800 ?
    C9 H9C . 0.9800 ?
    O2 P1 . 1.5902(10) ?
    P1 S2 . 1.9996(5) ?
    P1 S1 . 2.0061(5) ?
    P1 Ni1 . 2.8306(4) ?
    S1 Ni1 . 2.2455(3) ?
    S2 Ni1 . 2.2328(4) ?
    Ni1 S2 3_777 2.2328(4) ?
    Ni1 S1 3_777 2.2455(3) ?
    Ni1 P1 3_777 2.8306(4) ?
loop_
    _geom_angle_atom_site_label_1
    _geom_angle_atom_site_label_2
    _geom_angle_atom_site_label_3
    _geom_angle_site_symmetry_1
    _geom_angle_site_symmetry_3
    _geom_angle
    _geom_angle_publ_flag
    C6 C1 C2 . . 119.07(13) ?
    C6 C1 P1 . . 119.25(11) ?
    C2 C1 P1 . . 121.52(11) ?
    C3 C2 C1 . . 120.23(14) ?
    C3 C2 H2 . . 119.9 ?
    C1 C2 H2 . . 119.9 ?
    C2 C3 C4 . . 120.03(14) ?
    C2 C3 H3 . . 120.0 ?
    C4 C3 H3 . . 120.0 ?
    O1 C4 C5 . . 124.08(14) ?
    O1 C4 C3 . . 115.59(13) ?
    C5 C4 C3 . . 120.33(13) ?
    C6 C5 C4 . . 118.91(14) ?
    C6 C5 H5 . . 120.5 ?
    C4 C5 H5 . . 120.5 ?
    C1 C6 C5 . . 121.39(14) ?
    C1 C6 H6 . . 119.3 ?
    C5 C6 H6 . . 119.3 ?
    O1 C7 C8 . . 106.33(13) ?
    O1 C7 H7A . . 110.5 ?
    C8 C7 H7A . . 110.5 ?
    O1 C7 H7B . . 110.5 ?
    C8 C7 H7B . . 110.5 ?
    H7A C7 H7B . . 108.7 ?
    C7 C8 H8A . . 109.5 ?
    C7 C8 H8B . . 109.5 ?
    H8A C8 H8B . . 109.5 ?
    C7 C8 H8C . . 109.5 ?
    H8A C8 H8C . . 109.5 ?
    H8B C8 H8C . . 109.5 ?
    O2 C9 H9A . . 109.5 ?
    O2 C9 H9B . . 109.5 ?
    H9A C9 H9B . . 109.5 ?
    O2 C9 H9C . . 109.5 ?
    H9A C9 H9C . . 109.5 ?
    H9B C9 H9C . . 109.5 ?
    C4 O1 C7 . . 118.63(12) ?
    C9 O2 P1 . . 118.47(9) ?
    O2 P1 C1 . . 101.76(6) ?
    O2 P1 S2 . . 113.60(4) ?
    C1 P1 S2 . . 113.88(5) ?
    O2 P1 S1 . . 113.49(4) ?
    C1 P1 S1 . . 112.10(5) ?
    S2 P1 S1 . . 102.47(2) ?
    O2 P1 Ni1 . . 138.74(4) ?
    C1 P1 Ni1 . . 119.49(5) ?
    S2 P1 Ni1 . . 51.639(13) ?
    S1 P1 Ni1 . . 51.985(12) ?
    P1 S1 Ni1 . . 83.279(16) ?
    P1 S2 Ni1 . . 83.755(17) ?
    S2 Ni1 S2 3_777 . 180.0 ?
    S2 Ni1 S1 3_777 . 91.557(13) ?
    S2 Ni1 S1 . . 88.443(13) ?
    S2 Ni1 S1 3_777 3_777 88.443(13) ?
    S2 Ni1 S1 . 3_777 91.557(13) ?
    S1 Ni1 S1 . 3_777 180.0 ?
    S2 Ni1 P1 3_777 3_777 44.606(11) ?
    S2 Ni1 P1 . 3_777 135.394(11) ?
    S1 Ni1 P1 . 3_777 135.263(12) ?
    S1 Ni1 P1 3_777 3_777 44.737(12) ?
    S2 Ni1 P1 3_777 . 135.394(11) ?
    S2 Ni1 P1 . . 44.606(11) ?
    S1 Ni1 P1 . . 44.737(12) ?
    S1 Ni1 P1 3_777 . 135.263(12) ?
    P1 Ni1 P1 3_777 . 180.0 ?
loop_
    _geom_torsion_atom_site_label_1
    _geom_torsion_atom_site_label_2
    _geom_torsion_atom_site_label_3
    _geom_torsion_atom_site_label_4
    _geom_torsion_site_symmetry_1
    _geom_torsion_site_symmetry_2
    _geom_torsion_site_symmetry_3
    _geom_torsion_site_symmetry_4
    _geom_torsion
    _geom_torsion_publ_flag
    C6 C1 C2 C3 . . . . -0.8(2) ?
    P1 C1 C2 C3 . . . . 174.69(12) ?
    C1 C2 C3 C4 . . . . -0.5(2) ?
    C2 C3 C4 O1 . . . . -178.75(14) ?
    C2 C3 C4 C5 . . . . 1.9(2) ?
    O1 C4 C5 C6 . . . . 178.78(14) ?
    C3 C4 C5 C6 . . . . -1.9(2) ?
    C2 C1 C6 C5 . . . . 0.7(2) ?
    P1 C1 C6 C5 . . . . -174.82(13) ?
    C4 C5 C6 C1 . . . . 0.6(2) ?
    C5 C4 O1 C7 . . . . 1.5(2) ?
    C3 C4 O1 C7 . . . . -177.89(13) ?
    C8 C7 O1 C4 . . . . 178.93(13) ?
    C9 O2 P1 C1 . . . . -177.47(12) ?
    C9 O2 P1 S2 . . . . -54.64(12) ?
    C9 O2 P1 S1 . . . . 61.90(12) ?
    C9 O2 P1 Ni1 . . . . 3.43(15) ?
    C6 C1 P1 O2 . . . . -74.92(13) ?
    C2 C1 P1 O2 . . . . 109.62(12) ?
    C6 C1 P1 S2 . . . . 162.44(11) ?
    C2 C1 P1 S2 . . . . -13.02(14) ?
    C6 C1 P1 S1 . . . . 46.67(13) ?
    C2 C1 P1 S1 . . . . -128.78(11) ?
    C6 C1 P1 Ni1 . . . . 104.40(12) ?
    C2 C1 P1 Ni1 . . . . -71.06(13) ?
    O2 P1 S1 Ni1 . . . . -134.48(4) ?
    C1 P1 S1 Ni1 . . . . 110.92(5) ?
    S2 P1 S1 Ni1 . . . . -11.583(18) ?
    O2 P1 S2 Ni1 . . . . 134.46(5) ?
    C1 P1 S2 Ni1 . . . . -109.65(5) ?
    S1 P1 S2 Ni1 . . . . 11.639(18) ?
    P1 S2 Ni1 S2 . . . 3_777  7E1(10)
                                     ?
    P1 S2 Ni1 S1 . . . . -10.140(16) ?
    P1 S2 Ni1 S1 . . . 3_777 169.860(16) ?
    P1 S2 Ni1 P1 . . . 3_777 180.0 ?
    P1 S1 Ni1 S2 . . . 3_777 -169.884(16) ?
    P1 S1 Ni1 S2 . . . . 10.116(16) ?
    P1 S1 Ni1 S1 . . . 3_777  -1E1(10)
                                      ?
    P1 S1 Ni1 P1 . . . 3_777 180.0 ?
    O2 P1 Ni1 S2 . . . 3_777 97.35(7) ?
    C1 P1 Ni1 S2 . . . 3_777 -81.64(6) ?
    S2 P1 Ni1 S2 . . . 3_777 180.0000(10)
                                        ?
    S1 P1 Ni1 S2 . . . 3_777 14.48(2) ?
    O2 P1 Ni1 S2 . . . . -82.65(7) ?
    C1 P1 Ni1 S2 . . . . 98.36(6) ?
    S1 P1 Ni1 S2 . . . . -165.52(2) ?
    O2 P1 Ni1 S1 . . . . 82.87(7) ?
    C1 P1 Ni1 S1 . . . . -96.12(6) ?
    S2 P1 Ni1 S1 . . . . 165.52(2) ?
    O2 P1 Ni1 S1 . . . 3_777 -97.13(7) ?
    C1 P1 Ni1 S1 . . . 3_777 83.88(6) ?
    S2 P1 Ni1 S1 . . . 3_777 -14.48(2) ?
    S1 P1 Ni1 S1 . . . 3_777 180.0 ?
    O2 P1 Ni1 P1 . . . 3_777  -2E1(10)
                                      ?
    C1 P1 Ni1 P1 . . . 3_777  16E1(10)
                                      ?
    S2 P1 Ni1 P1 . . . 3_777  6E1(10)
                                     ?
    S1 P1 Ni1 P1 . . . 3_777  -10E1(10)
                                       ?
loop_
    _geom_hbond_atom_site_label_D
    _geom_hbond_atom_site_label_H
    _geom_hbond_atom_site_label_A
    _geom_hbond_site_symmetry_A
    _geom_hbond_distance_DH
    _geom_hbond_distance_HA
    _geom_hbond_distance_DA
    _geom_hbond_angle_DHA
    C3 H3 O1 3_667 0.95 2.57 3.5123(18) 171
data_global
_journal_date_recd_electronic     2012-11-04
_journal_date_accepted     2012-11-09
_journal_name_full     'Acta Crystallographica, Section E'
_journal_year     2012
_journal_volume     68
_journal_issue     12
_journal_page_first     m1483
_journal_page_last     m1483
_journal_paper_category     QM
_journal_paper_doi     10.1107/S1600536812046314
_journal_coeditor_code     CV5358
_publ_contact_author_name     'Werner E. Van Zyl'
_publ_contact_author_address
;
School of Chemistry and Physics, University of KwaZulu-Natal, Westville Campus,
Private Bag X54001, Durban 4000, South Africa
;
_publ_contact_author_email     'vanzylw@ukzn.ac.za'
_publ_contact_author_fax     '27312603091'
_publ_contact_author_phone     '27312603188'
_publ_section_title
;
Bis[<i>O</i>-methyl
(4-ethoxyphenyl)dithiophosphonato-\k^2^<i>S</i>,<i>S</i>']nickel(II)
;
loop_
    _publ_author_name
    _publ_author_footnote
    _publ_author_address
    'Sewpersad, Shirveen' .
;
School of Chemistry and Physics, University of KwaZulu-Natal, Westville Campus,
Private Bag X54001, Durban 4000, South Africa
;
    'Omondi, Bernard' .
;
School of Chemistry and Physics, University of KwaZulu-Natal, Westville Campus,
Private Bag X54001, Durban 4000, South Africa
;
    'Van Zyl, Werner E.' .
;
School of Chemistry and Physics, University of KwaZulu-Natal, Westville Campus,
Private Bag X54001, Durban 4000, South Africa
;
