# Supplementary material for: Bis[O-methyl (4-eth­oxy­phen­yl)dithio­phospho­nato-κ2 S,S′]nickel(II)
Source: Acta Crystallogr Sect E Struct Rep Online. 2012 Nov 14;68(Pt 12):m1483. doi: 10.1107/S1600536812046314 (PMC3588741; doi:10.1107/S1600536812046314)
Supplement: Supplementary file 2 [file e-68-m1483-Isup2.hkl]

#
# h,k,l, Fc-squared, Fo-squared, sigma(Fo-squared) and status flag
#
data_I
_shelx_title ' 12zs_wvz_ss3_0m in P2(1)/c'
_shelx_refln_list_code          4
_shelx_F_calc_maximum      191.90
_exptl_crystal_F_000       572.00
_reflns_d_resolution_high  0.7478
 
loop_
 _symmetry_equiv_pos_as_xyz
 'x, y, z'
 '-x, y+1/2, -z+1/2'
 '-x, -y, -z'
 'x, -y-1/2, z-1/2'
 
_cell_length_a    13.5866
_cell_length_b     6.4212
_cell_length_c    14.1047
_cell_angle_alpha  90.000
_cell_angle_beta  109.389
_cell_angle_gamma  90.000
 
_shelx_F_squared_multiplier     1.000
 
loop_
 _refln_index_h
 _refln_index_k
 _refln_index_l
 _refln_F_squared_calc
 _refln_F_squared_meas
 _refln_F_squared_sigma
 _refln_observed_status
   2   0   0     2176.46     2252.81     35.18 o
   3   0   0       64.34       68.14      2.42 o
   4   0   0      267.70      267.27      4.56 o
   5   0   0      287.28      268.42      5.31 o
   6   0   0     1892.54     1849.58     31.67 o
   7   0   0     1320.93     1345.59     23.01 o
   8   0   0        9.35        2.88      1.06 o
   9   0   0       42.10       45.76      1.99 o
  10   0   0      679.04      658.88     12.15 o
  11   0   0      277.37      266.21      7.59 o
  12   0   0       69.69       67.28      3.75 o
  13   0   0       96.51       91.06      5.12 o
  14   0   0        8.49        8.27      3.52 o
  15   0   0      487.88      493.74     17.12 o
  16   0   0     2368.73     2457.59     69.27 o
  17   0   0     3593.22     3753.88    123.77 o
   1   1   0     3752.64     4165.32     42.42 o
   2   1   0     2188.34     2188.05     23.60 o
   3   1   0       72.40       61.68      1.16 o
   4   1   0      209.42      237.76      3.01 o
   5   1   0      361.07      369.04      4.45 o
   6   1   0     3701.05     3690.81     39.08 o
   7   1   0     7344.78     7518.72     83.43 o
   8   1   0      382.86      347.47      4.80 o
   9   1   0     1257.80     1217.07     14.86 o
  10   1   0     3672.85     3634.69     46.21 o
  11   1   0       27.40       21.16      1.89 o
  12   1   0     1402.14     1439.61     23.43 o
  13   1   0       11.35       10.30      2.69 o
  14   1   0        0.04       -0.03      2.60 o
  15   1   0       44.15       41.42      3.80 o
  16   1   0      262.08      260.80      8.38 o
  17   1   0       33.20       23.67      6.75 o
   0   2   0     3865.21     4609.40     68.77 o
   1   2   0       82.31       84.97      1.71 o
   2   2   0     1027.03     1145.66     12.22 o
   3   2   0     4545.59     4857.00     52.19 o
   4   2   0     1359.38     1296.83     15.29 o
   5   2   0     3711.64     3938.32     47.79 o
   6   2   0     4570.44     4618.48     56.33 o
   7   2   0      603.33      556.69      7.46 o
   8   2   0     3681.91     3782.52     47.84 o
   9   2   0     1278.32     1235.99     16.22 o
  10   2   0      661.00      673.03     12.21 o
  11   2   0     2683.69     2736.94     45.87 o
  12   2   0      869.11      877.62     17.08 o
  13   2   0     1786.45     1835.49     36.73 o
  14   2   0      124.85      121.97      5.21 o
  15   2   0      105.26       99.61      4.87 o
  16   2   0       76.86       67.62      5.53 o
   1   3   0      124.14      119.83      2.00 o
   2   3   0      354.52      450.09      5.73 o
   3   3   0        2.64        8.93      1.08 o
   4   3   0     3910.30     4309.12     52.84 o
   5   3   0       73.29       49.87      1.64 o
   6   3   0      219.74      204.33      4.56 o
   7   3   0        0.50       -0.23      1.09 o
   8   3   0      473.25      470.25      7.07 o
   9   3   0      155.78      146.65      3.55 o
  10   3   0       62.75       68.38      2.86 o
  11   3   0       20.23       21.74      2.51 o
  12   3   0      184.72      173.66      5.97 o
  13   3   0      445.67      467.22     12.36 o
  14   3   0      466.91      458.94     13.57 o
  15   3   0        0.72       -2.58      3.99 o
  16   3   0       29.66       20.38      4.91 o
   0   4   0      141.05      166.31      4.42 o
   1   4   0        4.85        3.41      0.89 o
   2   4   0     6906.78     7538.59     91.41 o
   3   4   0     3709.28     3819.12     48.18 o
   4   4   0     4134.30     4229.72     60.39 o
   5   4   0     1129.63     1151.86     17.51 o
   6   4   0       11.54       10.24      1.18 o
   7   4   0       40.87       56.25      1.82 o
   8   4   0      627.46      659.77     11.98 o
   9   4   0      573.30      588.86     11.13 o
  10   4   0       69.42       65.14      3.33 o
  11   4   0      153.85      150.56      6.32 o
  12   4   0       50.64       47.12      3.97 o
  13   4   0      778.25      811.53     20.99 o
  14   4   0     1579.89     1653.59     45.48 o
  15   4   0      357.36      354.33     16.14 o
   1   5   0      334.08      347.46      5.33 o
   2   5   0      147.93      139.79      3.32 o
   3   5   0      170.76      198.68      3.92 o
   4   5   0      409.81      440.47      8.41 o
   5   5   0       14.33       17.37      1.84 o
   6   5   0      635.18      682.65     18.04 o
   7   5   0     1625.26     1652.96     45.10 o
   8   5   0      737.19      705.20     15.01 o
   9   5   0     1806.64     1739.32     34.54 o
  10   5   0      163.14      187.00      6.75 o
  11   5   0      569.01      589.23     18.40 o
  12   5   0        0.23       -3.58      4.80 o
  13   5   0      138.30      134.78      8.90 o
   0   6   0     6443.61     6666.34    156.42 o
   1   6   0     3290.50     3328.57     55.82 o
   2   6   0      166.85      160.69      8.39 o
   3   6   0      108.55      108.25      4.05 o
   4   6   0       13.91        7.47      2.55 o
   5   6   0        9.57        5.47      2.81 o
   6   6   0      178.41      178.85      6.80 o
   7   6   0      702.41      662.74     17.76 o
   8   6   0      781.48      801.32     21.19 o
   9   6   0      275.07      268.05      8.45 o
  10   6   0      809.44      825.24     21.82 o
  11   6   0       25.14       31.31      6.87 o
  12   6   0      104.28      103.09     10.31 o
   1   7   0       17.93       11.56      4.90 o
   2   7   0      542.68      505.77     12.86 o
   3   7   0      116.60      105.16      5.37 o
   4   7   0      355.77      338.53     10.55 o
   5   7   0      597.39      581.63     16.06 o
   6   7   0      287.18      268.63      9.10 o
   7   7   0      361.10      352.67     11.11 o
   8   7   0       48.03       44.60      5.06 o
   9   7   0       95.11       82.62      5.41 o
   0   8   0       20.06       14.13      6.49 o
   1   8   0        3.50        1.34      4.45 o
   2   8   0        5.89        2.58      4.29 o
   3   8   0        2.95        2.10      4.58 o
   4   8   0       14.14       10.23      5.54 o
   5   8   0     1477.34     1430.19     49.27 o
   6   8   0      847.65      833.34     30.35 o
 -17   1   1      511.49      532.69     17.59 o
 -16   1   1        4.55        1.29      3.33 o
 -15   1   1        7.81        2.43      3.04 o
 -14   1   1      220.90      213.17      6.37 o
 -13   1   1      396.02      398.99      8.40 o
 -12   1   1     1125.43     1119.60     18.53 o
 -11   1   1     4594.31     4552.66     64.63 o
 -10   1   1       70.72       61.80      1.73 o
  -9   1   1     1902.39     1884.57     21.98 o
  -8   1   1     2845.35     2814.17     31.60 o
  -7   1   1     2353.90     2299.44     27.39 o
  -6   1   1     3060.64     3108.59     35.79 o
  -5   1   1        9.58        7.09      0.72 o
  -4   1   1      200.69      199.48      2.59 o
  -3   1   1     1718.38     1776.77     19.43 o
  -2   1   1     6621.47     6831.35     73.22 o
  -1   1   1     8559.14     9200.46    113.13 o
   0   1   1     9828.92    10444.17    121.67 o
   1   1   1      225.34      245.29      3.76 o
   2   1   1      480.43      460.68      7.56 o
   3   1   1        6.78        4.42      0.56 o
   4   1   1     5706.68     6066.71     78.74 o
   5   1   1     3655.88     3526.05     40.51 o
   6   1   1     6173.79     6248.00     73.58 o
   7   1   1     1298.84     1232.85     15.39 o
   8   1   1     2735.47     2729.34     33.54 o
   9   1   1     1010.29      986.97     12.69 o
  10   1   1     1776.67     1790.72     25.99 o
  11   1   1      417.24      413.12      8.35 o
  12   1   1      106.94      108.38      3.82 o
  13   1   1       47.20       46.57      3.21 o
  14   1   1       22.75       18.31      3.31 o
  15   1   1      486.64      522.85     12.67 o
  16   1   1      746.06      790.56     19.29 o
 -16   2   1       52.31       45.20      5.48 o
 -15   2   1     1032.72     1014.27     21.65 o
 -14   2   1     1667.90     1698.36     34.27 o
 -13   2   1      212.81      215.25      6.29 o
 -12   2   1      261.83      264.07      6.82 o
 -11   2   1     1523.73     1471.72     23.78 o
 -10   2   1     1329.98     1304.40     17.34 o
  -9   2   1      376.83      373.08      5.52 o
  -8   2   1     1220.53     1209.32     14.90 o
  -7   2   1     1459.44     1474.66     17.92 o
  -6   2   1     1713.01     1807.85     21.71 o
  -5   2   1     2622.50     2542.78     28.60 o
  -4   2   1     4510.43     4956.27     53.56 o
  -3   2   1       52.51       57.22      1.29 o
  -2   2   1     1611.23     1797.56     18.87 o
  -1   2   1     1345.07     1457.74     17.35 o
   0   2   1     2661.07     3060.60     38.17 o
   1   2   1     4446.91     5098.95     69.52 o
   2   2   1     3913.14     4225.77     47.94 o
   3   2   1     7246.11     7529.56     91.34 o
   4   2   1      779.09      694.88      8.60 o
   5   2   1      381.68      392.28      6.41 o
   6   2   1     2671.29     2731.90     36.91 o
   7   2   1      537.12      527.91      7.39 o
   8   2   1      428.80      458.23      6.60 o
   9   2   1      814.62      775.52     11.58 o
  10   2   1      937.51      930.65     16.06 o
  11   2   1     1090.65     1077.69     18.97 o
  12   2   1      857.81      869.89     16.97 o
  13   2   1      510.20      492.53     11.71 o
  14   2   1      490.66      474.58     11.55 o
  15   2   1        1.32       -1.18      3.41 o
  16   2   1      199.25      191.41      8.78 o
 -16   3   1      895.97      904.29     27.04 o
 -15   3   1     1332.87     1372.18     34.26 o
 -14   3   1     1024.30     1109.56     27.99 o
 -13   3   1      752.45      758.59     18.14 o
 -12   3   1      101.05       96.86      4.22 o
 -11   3   1      462.04      433.12      8.76 o
 -10   3   1        8.37        3.49      1.97 o
  -9   3   1      225.59      213.77      4.85 o
  -8   3   1       34.25       28.15      1.54 o
  -7   3   1       18.12       19.00      1.41 o
  -6   3   1     2203.07     2134.19     28.31 o
  -5   3   1     9523.91     9759.77    122.07 o
  -4   3   1     7030.29     6859.01     80.44 o
  -3   3   1     8587.46     9484.20    101.88 o
  -2   3   1        5.39        2.26      0.63 o
  -1   3   1       14.89       22.21      0.82 o
   0   3   1     1261.24     1312.85     16.35 o
   1   3   1     7371.86     7851.77     95.99 o
   2   3   1    20024.82    21901.38    288.05 o
   3   3   1     5029.11     5064.03     59.16 o
   4   3   1       55.36       34.69      1.31 o
   5   3   1       20.30       42.13      1.56 o
   6   3   1      162.08      139.57      2.87 o
   7   3   1       21.00       17.53      1.05 o
   8   3   1       46.72       60.62      1.82 o
   9   3   1        7.69        4.31      1.43 o
  10   3   1      450.09      431.80      8.22 o
  11   3   1      840.01      805.36     17.41 o
  12   3   1     1571.09     1599.74     32.04 o
  13   3   1     1732.46     1755.55     35.22 o
  14   3   1      382.75      386.35     12.09 o
  15   3   1      364.22      364.11     13.34 o
 -15   4   1     1237.16     1315.29     45.62 o
 -14   4   1      300.60      295.99     11.22 o
 -13   4   1      334.53      345.58     10.79 o
 -12   4   1        0.14       -0.40      2.95 o
 -11   4   1      106.49       94.01      3.96 o
 -10   4   1      577.20      571.42     12.51 o
  -9   4   1        0.65        0.82      1.93 o
  -8   4   1        6.25        2.42      1.53 o
  -7   4   1        2.53       -0.33      1.30 o
  -6   4   1      130.72      128.88      4.14 o
  -5   4   1     1576.49     1566.85     20.92 o
  -4   4   1     2228.33     2352.34     28.08 o
  -3   4   1      581.31      601.88      7.57 o
  -2   4   1       46.32       27.25      1.01 o
  -1   4   1      297.67      342.20      5.05 o
   0   4   1      203.24      201.02      3.34 o
   1   4   1     1995.92     2064.56     24.67 o
   2   4   1     3661.51     3848.98     47.86 o
   3   4   1     3112.24     3477.82     48.16 o
   4   4   1        0.39        1.99      0.98 o
   5   4   1        7.80        6.26      0.93 o
   6   4   1       38.56       45.25      1.60 o
   7   4   1      132.42      124.06      3.38 o
   8   4   1       98.56       88.40      3.94 o
   9   4   1       42.48       51.47      2.51 o
  10   4   1       83.27       81.10      4.44 o
  11   4   1      231.28      226.05      7.74 o
  12   4   1      437.58      427.84     12.33 o
  13   4   1      298.82      296.92      9.89 o
  14   4   1      632.94      663.49     25.22 o
 -14   5   1       52.71       62.72      7.64 o
 -13   5   1      104.18       87.54      7.23 o
 -12   5   1      369.42      389.27     13.57 o
 -11   5   1     2411.75     2414.63     52.27 o
 -10   5   1     2818.29     2878.60     61.86 o
  -9   5   1     2377.10     2336.87     45.80 o
  -8   5   1     1246.71     1333.19     26.65 o
  -7   5   1      821.53      807.68     17.18 o
  -6   5   1       64.69       60.96      2.78 o
  -5   5   1       52.98       51.92      2.83 o
  -4   5   1      706.62      710.87     11.93 o
  -3   5   1      173.47      168.20      3.31 o
  -2   5   1       50.60       64.07      1.96 o
  -1   5   1        6.34        9.06      1.23 o
   0   5   1       84.90       94.22      2.38 o
   1   5   1       90.37       92.45      2.54 o
   2   5   1     1287.67     1347.75     19.10 o
   3   5   1      263.34      264.21      7.53 o
   4   5   1      950.29      948.85     26.93 o
   5   5   1      965.24     1037.14     31.63 o
   6   5   1     1344.47     1374.90     44.06 o
   7   5   1     3741.11     3862.19    108.06 o
   8   5   1     5267.68     5342.51    102.45 o
   9   5   1     1042.87     1027.72     21.18 o
  10   5   1      559.30      587.19     18.04 o
  11   5   1       17.81       10.54      3.64 o
  12   5   1       60.37       56.23      9.16 o
  13   5   1      310.04      314.74     14.24 o
 -12   6   1      295.45      278.72     18.33 o
 -11   6   1      736.57      754.45     38.56 o
 -10   6   1        7.30        7.75      3.55 o
  -9   6   1      166.68      167.55      6.61 o
  -8   6   1     1439.27     1377.58     34.76 o
  -7   6   1      417.16      406.41     11.94 o
  -6   6   1       96.60       90.69      4.88 o
  -5   6   1        0.26       -2.38      2.38 o
  -4   6   1      141.18      124.18      5.37 o
  -3   6   1      159.84      161.93      5.90 o
  -2   6   1     1275.47     1312.18     24.33 o
  -1   6   1      258.07      252.95      5.95 o
   0   6   1       48.46       49.95      2.62 o
   1   6   1     1306.96     1286.27     22.33 o
   2   6   1      322.34      300.77      6.89 o
   3   6   1       10.55        6.97      2.08 o
   4   6   1       18.03       11.93      2.49 o
   5   6   1      514.09      503.65     12.50 o
   6   6   1      993.62      964.77     32.06 o
   7   6   1      306.74      294.15     11.29 o
   8   6   1       89.83       95.88      5.24 o
   9   6   1      838.66      820.60     17.53 o
  10   6   1      639.13      681.90     20.69 o
  11   6   1      266.65      253.71     12.38 o
 -10   7   1        1.71        2.43      4.12 o
  -9   7   1       20.16       21.00      4.05 o
  -8   7   1      295.62      281.54     11.31 o
  -7   7   1      330.08      316.78     10.36 o
  -6   7   1      229.61      219.38      8.16 o
  -5   7   1        2.08        0.72      3.08 o
  -4   7   1       68.65       56.02      4.18 o
  -3   7   1      611.40      577.75     16.06 o
  -2   7   1     1994.63     1922.24     42.26 o
  -1   7   1     5405.97     5400.72    115.45 o
   0   7   1     1500.57     1513.49     37.86 o
   1   7   1      871.83      846.76     19.71 o
   2   7   1       39.70       35.26      5.83 o
   3   7   1        4.57        2.05      3.04 o
   4   7   1      127.82      117.35      5.94 o
   5   7   1      645.60      626.11     17.00 o
   6   7   1      156.68      130.78      6.62 o
   7   7   1       67.94       63.78      4.40 o
   8   7   1       18.92        8.88      4.06 o
   9   7   1       14.81       14.51      5.73 o
  -6   8   1      289.46      289.39     13.70 o
  -5   8   1        4.38        2.07      5.54 o
  -4   8   1       71.41       61.62      6.19 o
  -3   8   1       22.47       22.59      4.95 o
  -2   8   1       38.69       33.55      5.38 o
  -1   8   1       11.64        9.41      4.72 o
   0   8   1        6.20        4.20      5.35 o
   1   8   1       54.99       53.13      5.94 o
   2   8   1       87.00       79.75      6.58 o
   3   8   1        9.53        6.66      4.50 o
   4   8   1      200.31      173.74     10.16 o
   5   8   1      379.39      393.46     16.68 o
 -17   0   2      231.28      239.05     11.48 o
 -16   0   2      203.28      229.93     12.49 o
 -15   0   2       43.29       35.20      4.98 o
 -14   0   2      407.68      391.60     11.92 o
 -13   0   2      412.57      383.53     10.16 o
 -12   0   2        4.76        2.79      2.83 o
 -11   0   2      456.99      445.17      8.86 o
 -10   0   2      696.34      681.33     12.48 o
  -9   0   2      699.51      741.77     13.32 o
  -8   0   2     2668.26     2560.18     43.07 o
  -7   0   2     7456.78     7861.36    116.99 o
  -6   0   2     1338.78     1618.09     26.06 o
  -5   0   2       79.23       72.13      2.13 o
  -4   0   2     9401.92     9623.74    129.46 o
  -3   0   2    36824.90    35497.00    477.19 o
  -2   0   2    30150.98    29225.19    394.44 o
  -1   0   2    15653.14    15116.50    235.13 o
   0   0   2     1135.49     1130.87     20.71 o
   1   0   2     1373.43     1534.16     21.77 o
   2   0   2      687.41      744.37     14.72 o
   3   0   2     1308.04     1240.40     19.64 o
   4   0   2     1707.90     1606.03     31.26 o
   5   0   2     1411.09     1376.05     24.70 o
   6   0   2       80.96       62.93      2.41 o
   7   0   2       78.55       71.33      3.02 o
   8   0   2        3.78        0.57      1.26 o
   9   0   2      341.96      322.87      6.86 o
  10   0   2     1063.92     1050.98     23.20 o
  11   0   2      861.93      858.44     19.42 o
  12   0   2     3199.74     3239.06     76.87 o
  13   0   2      383.11      407.26     12.30 o
  14   0   2     1809.16     1886.76     46.26 o
  15   0   2     3315.21     3548.78     98.27 o
  16   0   2     2657.84     2812.63     95.45 o
 -17   1   2      178.21      184.07      8.92 o
 -16   1   2        0.04       -3.06      3.06 o
 -15   1   2       58.04       50.99      4.50 o
 -14   1   2      200.31      179.68      6.72 o
 -13   1   2      841.06      834.68     15.26 o
 -12   1   2     4432.22     4280.60     60.99 o
 -11   1   2       62.41       43.05      1.90 o
 -10   1   2      924.95      926.59     11.68 o
  -9   1   2     6057.13     5887.53     67.34 o
  -8   1   2     6383.84     6418.34     73.66 o
  -7   1   2       92.91       57.08      1.49 o
  -6   1   2       33.58       39.94      1.22 o
  -5   1   2       38.37       35.39      1.06 o
  -4   1   2        0.42       -0.66      0.66 o
  -3   1   2      113.97      120.98      1.79 o
  -2   1   2      612.46      628.27      6.43 o
  -1   1   2      651.33      687.97      7.40 o
   0   1   2    15288.69    16333.18    203.76 o
   1   1   2    11287.30    12096.31    162.62 o
   2   1   2       40.53       23.76      0.87 o
   3   1   2     5179.93     5632.50     68.33 o
   4   1   2    11555.55    12407.47    144.62 o
   5   1   2     1616.50     1451.61     17.38 o
   6   1   2      247.18      243.89      3.60 o
   7   1   2      247.10      235.66      3.71 o
   8   1   2     4499.55     4576.77     60.15 o
   9   1   2     2971.97     2926.73     38.84 o
  10   1   2      534.92      514.16      9.29 o
  11   1   2       69.52       63.79      2.94 o
  12   1   2       71.40       64.82      3.10 o
  13   1   2       23.06       15.10      3.02 o
  14   1   2       22.92       20.00      3.41 o
  15   1   2      133.47      133.52      5.70 o
  16   1   2        0.13       -0.45      3.83 o
 -17   2   2      133.62      134.36      8.22 o
 -16   2   2      409.17      401.97     12.98 o
 -15   2   2      594.09      617.94     15.80 o
 -14   2   2     1204.62     1211.40     25.13 o
 -13   2   2      652.27      654.50     13.47 o
 -12   2   2     1901.92     1874.92     32.41 o
 -11   2   2      800.73      760.68     12.42 o
 -10   2   2     2307.61     2241.53     31.08 o
  -9   2   2     1972.54     1902.74     22.96 o
  -8   2   2     1510.85     1543.02     19.37 o
  -7   2   2      581.80      525.56      7.09 o
  -6   2   2     2665.77     2698.52     33.13 o
  -5   2   2     2897.09     2992.57     33.38 o
  -4   2   2      451.21      520.94      6.21 o
  -3   2   2       64.21       64.97      1.53 o
  -2   2   2     1190.29     1337.73     15.91 o
  -1   2   2     2807.35     3015.94     34.69 o
   0   2   2       99.96      100.30      2.68 o
   1   2   2     4948.34     5362.80     66.74 o
   2   2   2     2341.64     2394.09     32.42 o
   3   2   2     1309.76     1255.38     17.29 o
   4   2   2     8781.25     9410.70    123.17 o
   5   2   2     1581.19     1501.45     20.80 o
   6   2   2     2490.07     2491.32     30.90 o
   7   2   2     2803.58     2843.68     40.79 o
   8   2   2     1356.05     1314.58     17.04 o
   9   2   2     1828.42     1877.93     25.21 o
  10   2   2     1714.41     1809.25     29.22 o
  11   2   2     1013.49     1032.22     18.25 o
  12   2   2        7.18        8.40      2.78 o
  13   2   2       12.15        9.88      2.96 o
  14   2   2       10.46       11.92      3.14 o
  15   2   2       21.39       19.69      3.83 o
 -16   3   2      347.74      358.01     13.57 o
 -15   3   2      103.76       92.82      6.34 o
 -14   3   2      299.68      287.68      9.82 o
 -13   3   2       50.07       41.62      4.01 o
 -12   3   2       25.87       28.17      3.29 o
 -11   3   2      308.47      293.06      6.63 o
 -10   3   2      264.30      257.04      5.94 o
  -9   3   2       27.40       23.19      1.78 o
  -8   3   2       11.98        5.38      1.99 o
  -7   3   2      287.44      277.09      4.97 o
  -6   3   2     2228.09     2292.58     29.24 o
  -5   3   2      270.99      292.22      4.66 o
  -4   3   2       82.37       83.90      1.94 o
  -3   3   2       12.99        6.54      0.63 o
  -2   3   2      408.73      481.43      5.72 o
  -1   3   2        0.10       -0.32      0.54 o
   0   3   2       32.49       28.97      0.86 o
   1   3   2       46.59       63.41      1.63 o
   2   3   2     3452.90     3680.23     44.65 o
   3   3   2      207.03      183.89      3.50 o
   4   3   2      497.04      503.07      7.83 o
   5   3   2      267.48      282.35      5.07 o
   6   3   2      736.61      775.43     12.99 o
   7   3   2      212.24      239.94      4.37 o
   8   3   2        1.50        2.38      1.08 o
   9   3   2       71.31       70.33      2.22 o
  10   3   2      434.94      410.91      8.90 o
  11   3   2      596.40      603.50     13.29 o
  12   3   2      336.04      334.34      8.72 o
  13   3   2       14.77       13.43      3.02 o
  14   3   2      222.93      227.85     11.63 o
  15   3   2       10.14        7.94      4.46 o
 -15   4   2      403.33      417.34     17.79 o
 -14   4   2       75.11       78.65      5.08 o
 -13   4   2        6.13        3.15      3.22 o
 -12   4   2      172.88      170.29      6.98 o
 -11   4   2      677.67      675.70     15.71 o
 -10   4   2       72.05       68.03      3.52 o
  -9   4   2     1628.28     1596.32     29.20 o
  -8   4   2      325.91      282.78      7.93 o
  -7   4   2      782.85      789.49     11.99 o
  -6   4   2     3644.68     3624.34     53.94 o
  -5   4   2     4017.69     4035.29     47.67 o
  -4   4   2     3703.38     3896.02     47.50 o
  -3   4   2        7.40        8.03      0.91 o
  -2   4   2        4.03        4.08      0.75 o
  -1   4   2      163.28      180.49      3.08 o
   0   4   2     2592.83     2810.75     32.28 o
   1   4   2     6951.31     7361.31     92.64 o
   2   4   2     3201.59     3320.62     44.59 o
   3   4   2      648.54      661.48     10.33 o
   4   4   2       12.13       10.00      0.93 o
   5   4   2      102.98      121.71      3.55 o
   6   4   2      274.27      325.13      5.31 o
   7   4   2     1056.35     1065.74     15.00 o
   8   4   2     1028.54      929.51     16.51 o
   9   4   2       35.26       25.52      2.26 o
  10   4   2      657.50      619.91     14.79 o
  11   4   2      556.52      577.78     15.34 o
  12   4   2     1261.02     1305.27     32.09 o
  13   4   2      509.26      528.05     16.81 o
  14   4   2      299.49      293.59     14.08 o
 -14   5   2       16.00        4.86      5.11 o
 -13   5   2      654.66      666.75     25.10 o
 -12   5   2     1467.75     1473.34     41.84 o
 -11   5   2       49.60       49.08      3.87 o
 -10   5   2      118.57      111.79      5.18 o
  -9   5   2     1948.85     1933.14     38.19 o
  -8   5   2     1157.86     1110.25     22.52 o
  -7   5   2       24.90       22.16      2.45 o
  -6   5   2      485.85      510.35     11.70 o
  -5   5   2      152.34      162.41      4.72 o
  -4   5   2      240.74      244.16      7.22 o
  -3   5   2        1.16        3.01      1.18 o
  -2   5   2       59.95       67.25      2.00 o
  -1   5   2       49.80       53.21      1.83 o
   0   5   2       89.63       80.30      2.19 o
   1   5   2      164.52      182.75      3.35 o
   2   5   2     2339.34     2543.62     36.74 o
   3   5   2     1142.82     1192.53     21.61 o
   4   5   2      880.00      921.20     27.74 o
   5   5   2      983.51     1034.23     36.11 o
   6   5   2      242.00      256.38      9.33 o
   7   5   2       87.09      105.85      8.00 o
   8   5   2     1466.05     1511.88     34.68 o
   9   5   2     1245.19     1332.41     33.20 o
  10   5   2       18.10       17.21      3.62 o
  11   5   2      105.93      116.50      6.67 o
  12   5   2      359.36      357.68     15.46 o
  13   5   2      231.68      238.43     12.18 o
 -12   6   2      266.60      241.30     16.80 o
 -11   6   2      265.36      261.58     11.09 o
 -10   6   2      597.61      565.68     16.19 o
  -9   6   2       61.65       67.87      4.31 o
  -8   6   2      380.12      337.80     10.62 o
  -7   6   2      262.90      238.71      8.98 o
  -6   6   2        5.25        4.00      2.92 o
  -5   6   2        5.17        5.76      2.58 o
  -4   6   2     1712.34     1680.92     36.98 o
  -3   6   2     4383.95     4285.91     91.54 o
  -2   6   2     1422.63     1450.14     29.02 o
  -1   6   2     3240.89     3340.09     55.97 o
   0   6   2      360.45      355.54      8.48 o
   1   6   2       46.23       40.29      2.34 o
   2   6   2      420.30      412.02     10.85 o
   3   6   2        4.51        3.84      2.05 o
   4   6   2      166.27      158.45      6.80 o
   5   6   2      671.73      644.84     33.33 o
   6   6   2      972.74      969.50     31.66 o
   7   6   2      288.96      294.96      9.55 o
   8   6   2      181.88      201.27      6.83 o
   9   6   2      139.52      138.86      7.06 o
  10   6   2       50.27       40.23      5.22 o
  11   6   2        2.81        8.02      5.73 o
 -10   7   2       45.21       45.12      4.62 o
  -9   7   2      307.09      307.01     10.48 o
  -8   7   2      410.73      379.84     13.69 o
  -7   7   2      564.47      536.42     15.30 o
  -6   7   2      165.40      175.14      7.36 o
  -5   7   2      120.56      101.54      5.41 o
  -4   7   2      505.20      462.75     13.45 o
  -3   7   2      337.13      316.42     10.34 o
  -2   7   2        3.08        0.59      4.03 o
  -1   7   2       64.73       60.42      4.72 o
   0   7   2       66.78       58.50      6.94 o
   1   7   2       91.37       76.18      4.95 o
   2   7   2      267.08      261.97      7.96 o
   3   7   2     1269.35     1242.89     31.94 o
   4   7   2     1176.04     1138.54     32.57 o
   5   7   2        6.96        8.80      2.97 o
   6   7   2       26.20       19.73      3.19 o
   7   7   2       45.59       46.33      5.24 o
   8   7   2       20.19       28.74      5.26 o
   9   7   2      587.48      599.82     30.93 o
  -6   8   2      249.19      242.25     12.38 o
  -5   8   2       41.02       34.04      5.49 o
  -4   8   2       86.60       85.32      7.00 o
  -3   8   2        4.01        5.68      4.57 o
  -2   8   2      214.73      206.25     11.07 o
  -1   8   2       71.51       70.25      6.48 o
   0   8   2       38.59       35.23      5.38 o
   1   8   2        9.73       11.31      6.11 o
   2   8   2      117.45      106.67      6.71 o
   3   8   2      860.72      809.63     29.41 o
   4   8   2     1564.38     1508.68     53.64 o
   5   8   2     1308.40     1285.36     44.65 o
 -17   1   3       25.20       10.34      5.69 o
 -16   1   3       69.43       61.33      4.34 o
 -15   1   3      662.40      644.64     13.55 o
 -14   1   3     1644.57     1573.60     29.41 o
 -13   1   3      531.77      514.70     10.17 o
 -12   1   3      890.93      787.69     12.32 o
 -11   1   3      723.84      695.55      9.76 o
 -10   1   3     2038.23     1998.38     25.03 o
  -9   1   3     3441.18     3361.54     38.98 o
  -8   1   3      825.03      779.94      9.28 o
  -7   1   3      565.05      558.23      6.61 o
  -6   1   3     1052.44     1136.91     12.71 o
  -5   1   3      705.20      705.93      7.82 o
  -4   1   3     3886.75     3912.52     40.25 o
  -3   1   3     4230.80     4171.77     43.77 o
  -2   1   3     7671.58     7608.00     75.82 o
  -1   1   3      762.99      803.03      8.70 o
   0   1   3     2708.58     2878.68     37.60 o
   1   1   3    11588.05    12298.14    166.03 o
   2   1   3      240.74      215.31      3.78 o
   3   1   3     4876.96     5053.08     69.44 o
   4   1   3     5731.89     5883.49     87.13 o
   5   1   3     2552.93     2492.63     29.61 o
   6   1   3     1502.68     1499.90     19.28 o
   7   1   3     1566.94     1602.02     20.65 o
   8   1   3     1095.35     1109.24     14.60 o
   9   1   3     1051.58     1067.52     15.50 o
  10   1   3      468.42      470.52      9.19 o
  11   1   3       36.75       30.57      2.52 o
  12   1   3      185.31      176.71      5.23 o
  13   1   3      267.89      265.76      7.76 o
  14   1   3      692.24      714.98     16.01 o
  15   1   3      442.32      478.85     12.98 o
 -17   2   3      439.28      424.51     18.26 o
 -16   2   3     1116.37     1091.17     33.67 o
 -15   2   3       68.28       51.98      6.28 o
 -14   2   3     1051.83      967.16     20.51 o
 -13   2   3      887.86      888.80     17.42 o
 -12   2   3      242.93      211.01      5.34 o
 -11   2   3        1.23        1.13      1.41 o
 -10   2   3     4777.52     4651.47     64.04 o
  -9   2   3      247.83      221.13      3.84 o
  -8   2   3     2980.96     2917.20     34.97 o
  -7   2   3     3514.38     3429.39     40.92 o
  -6   2   3     1695.11     1592.50     19.28 o
  -5   2   3      203.21      182.44      2.91 o
  -4   2   3        0.09        0.30      0.69 o
  -3   2   3      461.57      471.09      5.16 o
  -2   2   3     1060.46     1144.39     12.89 o
  -1   2   3     1620.65     1655.83     19.24 o
   0   2   3     3828.50     4081.59     50.85 o
   1   2   3     2685.06     2840.04     35.55 o
   2   2   3        2.48        0.78      1.00 o
   3   2   3      712.72      707.22     11.72 o
   4   2   3     3872.10     4104.12     61.39 o
   5   2   3       11.83       32.83      1.12 o
   6   2   3       10.97        6.14      0.98 o
   7   2   3     1970.07     1946.22     29.50 o
   8   2   3      393.89      346.92      5.35 o
   9   2   3      219.94      222.42      4.77 o
  10   2   3     1709.76     1696.06     28.96 o
  11   2   3     2038.48     2013.87     36.73 o
  12   2   3      803.85      782.92     16.84 o
  13   2   3      193.46      204.98      7.37 o
  14   2   3      356.08      357.64      9.60 o
  15   2   3      247.01      252.40      8.77 o
 -16   3   3      864.56      848.68     25.42 o
 -15   3   3        4.63        0.33      3.58 o
 -14   3   3       10.39        8.91      3.49 o
 -13   3   3        3.18        2.55      3.19 o
 -12   3   3      134.29      124.38      4.51 o
 -11   3   3       77.90       66.92      2.87 o
 -10   3   3      140.07      138.27      4.04 o
  -9   3   3      143.87      130.03      3.90 o
  -8   3   3     1286.09     1277.21     17.44 o
  -7   3   3     7247.73     7096.94     89.15 o
  -6   3   3     9194.60     9149.56    106.80 o
  -5   3   3     3995.11     3761.88     45.74 o
  -4   3   3     1096.06     1143.56     14.15 o
  -3   3   3      140.51      156.55      2.33 o
  -2   3   3      277.86      217.60      3.38 o
  -1   3   3     9851.73    10508.74    112.97 o
   0   3   3     5537.80     5729.88     69.32 o
   1   3   3     2415.89     2268.18     31.08 o
   2   3   3     1127.57     1071.88     15.73 o
   3   3   3      162.31      152.63      3.38 o
   4   3   3       15.07        7.53      1.41 o
   5   3   3      565.88      593.57      8.89 o
   6   3   3        5.56        5.46      0.94 o
   7   3   3      496.60      438.58      6.29 o
   8   3   3       68.54       71.89      2.18 o
   9   3   3     1164.55     1203.24     23.61 o
  10   3   3     1237.50     1286.64     25.88 o
  11   3   3     2025.78     2069.59     40.72 o
  12   3   3     1698.83     1730.26     34.56 o
  13   3   3      171.27      164.92      6.11 o
  14   3   3      238.19      237.29      9.30 o
 -15   4   3        8.49        7.30      4.58 o
 -14   4   3      106.29       97.96      5.44 o
 -13   4   3      171.31      159.14      7.13 o
 -12   4   3      138.95      139.29      5.74 o
 -11   4   3        2.86        2.10      2.77 o
 -10   4   3       82.31       64.99      3.30 o
  -9   4   3      127.11      122.49      4.59 o
  -8   4   3     1666.15     1614.23     27.44 o
  -7   4   3     1776.18     1759.82     25.82 o
  -6   4   3      561.09      547.78      7.71 o
  -5   4   3      337.37      321.59      5.01 o
  -4   4   3     1510.37     1641.50     18.95 o
  -3   4   3      662.70      732.75      8.56 o
  -2   4   3     1267.32     1223.42     13.47 o
  -1   4   3     3667.52     3895.01     44.55 o
   0   4   3     2406.41     2610.85     37.50 o
   1   4   3     1265.57     1291.74     18.05 o
   2   4   3      124.03      112.82      2.97 o
   3   4   3      155.34      165.95      4.18 o
   4   4   3       65.13       65.78      2.43 o
   5   4   3        8.27        6.35      1.71 o
   6   4   3       58.41       65.67      2.82 o
   7   4   3        0.66        0.97      1.16 o
   8   4   3       67.17       78.30      2.61 o
   9   4   3      195.05      190.30      5.27 o
  10   4   3      431.28      467.69     11.78 o
  11   4   3     1605.60     1623.41     39.10 o
  12   4   3      663.21      674.40     17.82 o
  13   4   3       54.52       54.00      6.24 o
 -14   5   3      169.61      163.17     10.76 o
 -13   5   3      850.75      873.15     31.32 o
 -12   5   3     2074.37     2125.88     46.55 o
 -11   5   3     2256.04     2255.02     49.13 o
 -10   5   3      817.84      810.05     18.97 o
  -9   5   3      895.35      864.66     18.09 o
  -8   5   3       19.41       18.13      2.54 o
  -7   5   3       62.33       55.59      3.03 o
  -6   5   3      171.17      184.25      5.49 o
  -5   5   3      162.20      164.00      6.97 o
  -4   5   3       13.09       21.05      1.49 o
  -3   5   3        2.27        2.86      1.05 o
  -2   5   3       84.27       81.48      3.09 o
  -1   5   3      597.19      616.67     11.03 o
   0   5   3     1066.28     1122.17     14.82 o
   1   5   3     2085.27     2106.60     30.20 o
   2   5   3      671.40      660.02     10.75 o
   3   5   3      527.31      563.88     12.74 o
   4   5   3     1428.38     1471.58     36.69 o
   5   5   3     5161.76     5507.75    176.81 o
   6   5   3     4434.88     4727.16    156.31 o
   7   5   3     1261.22     1366.54     69.00 o
   8   5   3      220.39      235.25     11.14 o
   9   5   3       28.64       28.11      4.50 o
  10   5   3       33.82       25.18      3.67 o
  11   5   3      114.38      115.28      6.46 o
  12   5   3      420.43      434.56     17.76 o
 -12   6   3        7.36        8.64     11.07 o
 -11   6   3      288.58      265.94     11.19 o
 -10   6   3      829.59      839.75     22.58 o
  -9   6   3     1030.15      960.01     22.37 o
  -8   6   3        2.80        3.65      3.58 o
  -7   6   3       40.29       28.92      3.49 o
  -6   6   3       10.14        7.98      3.06 o
  -5   6   3      297.79      288.89      8.46 o
  -4   6   3      406.31      389.24     10.35 o
  -3   6   3        0.07       -2.51      2.51 o
  -2   6   3      769.95      794.64     16.66 o
  -1   6   3     1536.13     1546.81     28.47 o
   0   6   3      132.99      132.39      4.90 o
   1   6   3      228.88      230.16      6.97 o
   2   6   3      215.03      241.70      6.31 o
   3   6   3      706.44      680.30     18.20 o
   4   6   3      575.71      562.06     16.23 o
   5   6   3      370.70      365.65     30.93 o
   6   6   3      223.22      234.07     15.03 o
   7   6   3     1154.80     1155.31     52.55 o
   8   6   3     1214.34     1374.80     46.03 o
   9   6   3        1.48       -4.69      5.92 o
  10   6   3       53.05       48.82      8.59 o
 -10   7   3      184.49      194.40     11.19 o
  -9   7   3      542.36      523.65     15.24 o
  -8   7   3      216.46      201.51      9.35 o
  -7   7   3       35.10       39.81      4.11 o
  -6   7   3      164.53      145.77      6.79 o
  -5   7   3      293.47      297.74      9.97 o
  -4   7   3     2526.87     2421.99     59.42 o
  -3   7   3     3125.12     3107.58     75.60 o
  -2   7   3     2792.55     2762.58     59.90 o
  -1   7   3      147.85      143.19      5.91 o
   0   7   3       11.35       12.65      3.22 o
   1   7   3       10.82        6.65      2.75 o
   2   7   3       67.79       57.42      3.70 o
   3   7   3      353.73      333.76     12.97 o
   4   7   3      454.33      438.02     13.01 o
   5   7   3       23.13       13.19      3.63 o
   6   7   3        9.59        7.98      5.95 o
   7   7   3        4.57        3.95      4.10 o
   8   7   3      241.03      257.72     15.65 o
  -6   8   3       27.20       24.71      7.45 o
  -5   8   3       66.97       71.90      6.68 o
  -4   8   3      148.16      145.26      9.58 o
  -3   8   3        0.10       -2.26      4.45 o
  -2   8   3      293.81      277.02     13.23 o
  -1   8   3       42.06       41.82      6.49 o
   0   8   3      242.19      218.55     10.03 o
   1   8   3       80.06       78.84      5.79 o
   2   8   3      424.97      386.83     14.14 o
   3   8   3      264.29      258.49     20.24 o
   4   8   3      350.63      336.72     39.90 o
 -18   0   4        5.60        8.40      8.40 o
 -17   0   4      517.58      546.08     25.49 o
 -16   0   4       77.52       84.67      7.72 o
 -15   0   4      288.99      313.14     15.73 o
 -14   0   4        4.31        0.63      3.13 o
 -13   0   4      186.06      142.55      6.67 o
 -12   0   4       81.90       62.15      3.60 o
 -11   0   4     2418.78     2469.55     42.11 o
 -10   0   4     3638.28     3539.77     59.67 o
  -9   0   4       52.89       29.83      1.95 o
  -8   0   4       14.31        5.24      1.40 o
  -7   0   4       44.36       26.38      1.64 o
  -6   0   4     4129.13     4070.12     64.53 o
  -5   0   4    22843.47    22090.35    328.98 o
  -4   0   4    30142.80    29201.79    435.21 o
  -3   0   4    12924.24    12284.38    165.79 o
  -2   0   4     6709.79     6705.98    105.20 o
  -1   0   4      725.69      771.82     13.13 o
   0   0   4    15737.04    16864.70    265.27 o
   1   0   4     3256.73     3456.20     62.71 o
   2   0   4        6.24        6.77      0.95 o
   3   0   4     1019.05      980.87     16.74 o
   4   0   4      121.12      101.54      2.76 o
   5   0   4     2176.73     2465.52     41.51 o
   6   0   4       16.14       23.99      1.58 o
   7   0   4      123.29      110.71      3.82 o
   8   0   4     1009.52      993.21     17.47 o
   9   0   4     1296.98     1272.06     31.10 o
  10   0   4       51.92       43.40      3.70 o
  11   0   4      792.85      834.47     21.62 o
  12   0   4     3094.57     3162.55     75.31 o
  13   0   4     3637.90     3775.32    103.98 o
  14   0   4     3719.57     3865.82    106.75 o
  15   0   4      468.56      509.68     21.31 o
 -17   1   4        4.36       -4.57      4.57 o
 -16   1   4       74.85       61.27      5.86 o
 -15   1   4     1003.74      974.50     19.16 o
 -14   1   4     1081.46     1048.58     20.32 o
 -13   1   4       36.00       28.57      4.26 o
 -12   1   4     1897.88     1897.54     26.42 o
 -11   1   4     2236.84     2128.57     27.49 o
 -10   1   4     2879.65     2788.16     33.39 o
  -9   1   4       59.94       39.24      1.43 o
  -8   1   4       16.22        8.64      1.04 o
  -7   1   4      879.93      904.82     10.60 o
  -6   1   4     2835.07     3200.97     33.97 o
  -5   1   4       12.41       18.44      0.87 o
  -4   1   4      928.02      947.69     11.23 o
  -3   1   4       50.60       45.41      1.02 o
  -2   1   4      418.43      383.97      4.29 o
  -1   1   4        0.05       -0.50      0.50 o
   0   1   4     8764.33     9139.54    119.54 o
   1   1   4      843.94      829.25     12.94 o
   2   1   4     3861.87     4049.21     64.88 o
   3   1   4     1256.64     1275.11     23.87 o
   4   1   4      142.15      180.58      3.50 o
   5   1   4      505.56      510.41      7.79 o
   6   1   4     4234.25     4202.17     49.77 o
   7   1   4     3721.89     3712.11     44.10 o
   8   1   4     1108.86     1079.03     14.40 o
   9   1   4      160.42      151.69      4.19 o
  10   1   4      753.54      723.33     13.30 o
  11   1   4      341.95      339.75      7.47 o
  12   1   4      116.65      107.90      4.56 o
  13   1   4      613.07      610.20     13.94 o
  14   1   4       23.87       23.84      3.50 o
  15   1   4      182.68      171.27      7.83 o
 -17   2   4      687.25      690.40     21.82 o
 -16   2   4     1035.85     1054.95     27.83 o
 -15   2   4      709.79      691.30     25.07 o
 -14   2   4     1209.68     1144.44     26.20 o
 -13   2   4      683.04      673.97     12.99 o
 -12   2   4     1735.73     1637.51     26.83 o
 -11   2   4       13.00       10.06      1.67 o
 -10   2   4     2525.80     2482.55     33.45 o
  -9   2   4      385.61      386.37      6.24 o
  -8   2   4     2752.67     2645.04     33.96 o
  -7   2   4     1197.20     1183.69     14.97 o
  -6   2   4      287.93      300.95      4.07 o
  -5   2   4        5.06        3.28      0.92 o
  -4   2   4        5.31       13.24      0.84 o
  -3   2   4        3.56        3.30      0.64 o
  -2   2   4     1423.26     1479.79     18.17 o
  -1   2   4      961.05      917.26     11.44 o
   0   2   4     7765.43     8028.48    108.50 o
   1   2   4     4080.30     4116.29     58.66 o
   2   2   4     6105.07     6029.14     95.84 o
   3   2   4     3628.61     3772.00     56.74 o
   4   2   4     2781.49     2815.15     50.76 o
   5   2   4      343.52      291.01      5.06 o
   6   2   4     2257.48     2387.21     38.01 o
   7   2   4     3601.61     3808.73     55.88 o
   8   2   4      479.78      530.76     11.92 o
   9   2   4      890.44      943.00     19.77 o
  10   2   4       35.42       42.01      3.35 o
  11   2   4      147.51      144.47      6.45 o
  12   2   4       38.34       34.11      3.22 o
  13   2   4       12.50        9.23      3.03 o
  14   2   4        7.72        7.76      3.47 o
 -16   3   4      146.90      121.45      8.56 o
 -15   3   4        2.12       -2.51      4.02 o
 -14   3   4      232.03      209.56     11.02 o
 -13   3   4       89.59       80.04      4.41 o
 -12   3   4       11.05        0.16      2.30 o
 -11   3   4       98.58       90.11      3.45 o
 -10   3   4      134.66      121.51      5.01 o
  -9   3   4       55.45       48.13      2.31 o
  -8   3   4     2012.16     1992.28     24.89 o
  -7   3   4      131.78      124.92      2.75 o
  -6   3   4       31.41       25.24      1.16 o
  -5   3   4      104.53       96.21      2.31 o
  -4   3   4      843.00      869.40     10.33 o
  -3   3   4      255.88      269.10      3.66 o
  -2   3   4      197.98      243.14      3.98 o
  -1   3   4        8.77        9.34      0.73 o
   0   3   4     3166.52     3351.46     44.04 o
   1   3   4      244.01      202.52      3.61 o
   2   3   4      216.89      223.59      4.37 o
   3   3   4      407.56      406.33      7.49 o
   4   3   4      829.59      890.90     14.81 o
   5   3   4       95.67      114.56      3.72 o
   6   3   4       28.57       35.97      1.84 o
   7   3   4        7.97        7.33      1.12 o
   8   3   4      145.73      165.42      3.78 o
   9   3   4      997.54      981.58     22.67 o
  10   3   4      300.26      326.13      8.24 o
  11   3   4        4.72        6.97      2.61 o
  12   3   4       67.22       69.77      3.94 o
  13   3   4       28.23       25.38      3.67 o
  14   3   4       41.03       40.66      4.73 o
 -15   4   4        7.64        4.44      4.11 o
 -14   4   4        6.76        4.95      3.45 o
 -13   4   4      369.91      370.09     11.31 o
 -12   4   4      586.75      573.62     13.95 o
 -11   4   4       66.56       59.66      3.74 o
 -10   4   4        4.98        2.19      2.28 o
  -9   4   4      850.47      809.07     16.63 o
  -8   4   4     1891.87     1836.19     35.56 o
  -7   4   4     4339.03     4300.52     64.54 o
  -6   4   4     2612.97     2618.75     34.79 o
  -5   4   4       41.55       39.72      1.48 o
  -4   4   4        2.39        0.76      0.91 o
  -3   4   4        6.43        5.42      0.91 o
  -2   4   4     2741.00     2801.70     33.29 o
  -1   4   4     4576.98     4756.73     70.50 o
   0   4   4     4191.60     4313.85     51.92 o
   1   4   4     1842.90     1826.55     25.02 o
   2   4   4     1171.28     1165.94     17.98 o
   3   4   4     1128.33     1258.91     20.60 o
   4   4   4       15.40       21.57      1.74 o
   5   4   4      806.97      823.02     20.06 o
   6   4   4     1040.80     1061.32     22.09 o
   7   4   4      148.66      134.49      5.18 o
   8   4   4      250.26      302.18     15.10 o
   9   4   4      610.32      674.46     22.71 o
  10   4   4     1933.17     2007.08     50.70 o
  11   4   4     1004.93     1059.69     26.26 o
  12   4   4      137.15      120.83      5.80 o
  13   4   4        8.37        1.02      4.77 o
 -14   5   4      290.62      267.78     19.66 o
 -13   5   4       93.80       97.27      6.31 o
 -12   5   4      483.66      484.08     14.02 o
 -11   5   4     1149.48     1138.09     28.37 o
 -10   5   4      123.36      113.92      5.58 o
  -9   5   4      158.88      144.35      6.38 o
  -8   5   4     1489.65     1464.04     29.23 o
  -7   5   4      267.93      279.81      8.33 o
  -6   5   4        3.85        7.18      2.07 o
  -5   5   4      100.94       95.50      3.50 o
  -4   5   4       13.52       21.88      1.57 o
  -3   5   4        7.42        9.00      1.41 o
  -2   5   4      376.47      385.97      5.76 o
  -1   5   4       61.91       73.72      2.59 o
   0   5   4       31.49       30.95      1.57 o
   1   5   4       29.63       30.37      1.44 o
   2   5   4      985.33     1029.17     19.94 o
   3   5   4      838.23      845.16     17.56 o
   4   5   4       18.13       10.70      6.72 o
   5   5   4      195.62      180.80     13.64 o
   6   5   4      989.76     1012.69     46.55 o
   7   5   4     1291.39     1381.30     55.44 o
   8   5   4        1.91       -1.48      3.46 o
   9   5   4      944.05      987.71     34.00 o
  10   5   4      383.29      435.87     20.62 o
  11   5   4      103.29      102.54      7.66 o
  12   5   4       92.30       92.94      7.25 o
 -12   6   4      669.00      647.20     21.10 o
 -11   6   4      507.97      498.89     15.00 o
 -10   6   4      340.57      337.42     11.18 o
  -9   6   4        2.70        3.59      2.97 o
  -8   6   4        4.05        2.32      2.91 o
  -7   6   4       77.70       82.12      4.75 o
  -6   6   4     1081.45     1043.64     26.72 o
  -5   6   4     3723.65     3505.49     84.82 o
  -4   6   4     1702.02     1669.95     36.88 o
  -3   6   4     2223.32     2179.60     47.38 o
  -2   6   4      765.16      758.52     16.01 o
  -1   6   4       23.05       20.52      2.19 o
   0   6   4       35.20       37.15      2.25 o
   1   6   4       13.43        7.39      1.81 o
   2   6   4      377.06      376.43     18.69 o
   3   6   4      183.16      185.55      8.05 o
   4   6   4     1134.75     1159.78     63.05 o
   5   6   4     1299.68     1343.47     52.17 o
   6   6   4      276.46      304.86     34.51 o
   7   6   4       21.40       26.34      4.96 o
   8   6   4        9.43        8.40      4.58 o
   9   6   4      416.75      442.51     23.29 o
  10   6   4        2.33       -4.96      4.96 o
 -10   7   4      131.51      141.31      9.40 o
  -9   7   4      298.00      289.13     10.19 o
  -8   7   4      219.10      208.34      9.50 o
  -7   7   4       19.12       14.74      3.75 o
  -6   7   4       46.07       52.98      4.43 o
  -5   7   4      180.75      184.39      7.76 o
  -4   7   4      216.34      193.27      7.99 o
  -3   7   4       53.73       48.10      4.28 o
  -2   7   4      857.19      820.03     21.59 o
  -1   7   4      400.42      398.49     10.67 o
   0   7   4      445.07      437.05     12.80 o
   1   7   4     1304.44     1281.18     32.23 o
   2   7   4      409.82      387.44     13.25 o
   3   7   4       23.47       25.39      4.01 o
   4   7   4      168.19      163.96      7.89 o
   5   7   4      196.15      207.73      9.09 o
   6   7   4       13.41        7.45      3.87 o
   7   7   4      487.35      572.33     29.02 o
  -6   8   4       83.63       75.11      7.00 o
  -5   8   4       26.79       29.28      5.38 o
  -4   8   4      338.39      330.03     14.71 o
  -3   8   4      118.11       98.69      7.42 o
  -2   8   4        1.94       -0.19      6.30 o
  -1   8   4        2.60        3.68      5.54 o
   0   8   4      259.57      226.11     11.72 o
   1   8   4     1246.09     1265.78     80.75 o
   2   8   4     1924.01     1898.85     64.11 o
   3   8   4     1210.42     1197.28     53.83 o
 -18   1   5       12.32       -0.19      6.21 o
 -17   1   5      325.61      324.24     11.48 o
 -16   1   5     1288.17     1322.69     33.35 o
 -15   1   5      841.29      799.11     16.11 o
 -14   1   5      281.60      285.01      7.35 o
 -13   1   5     1274.78     1199.80     21.44 o
 -12   1   5     1014.72     1042.24     15.08 o
 -11   1   5      436.68      448.99      6.66 o
 -10   1   5     1431.97     1346.36     16.53 o
  -9   1   5       29.21       33.89      1.39 o
  -8   1   5       46.27       44.42      1.39 o
  -7   1   5      786.77      767.27      9.12 o
  -6   1   5     4620.27     4652.52     50.61 o
  -5   1   5     3306.18     3089.25     34.69 o
  -4   1   5     3530.22     3329.55     38.41 o
  -3   1   5      566.87      548.64      6.57 o
  -2   1   5      593.84      618.16      7.47 o
  -1   1   5      676.84      748.55      9.43 o
   0   1   5     2997.02     2986.47     43.06 o
   1   1   5     5591.07     5713.61     79.02 o
   2   1   5     6072.09     6122.81     93.84 o
   3   1   5     6113.21     6215.36     90.19 o
   4   1   5      719.05      641.64      9.15 o
   5   1   5     1932.97     2032.90     25.05 o
   6   1   5      487.95      466.14      6.21 o
   7   1   5      968.94      978.19     12.17 o
   8   1   5      405.20      403.34      7.58 o
   9   1   5        2.93       -0.62      1.95 o
  10   1   5       18.30       19.32      2.39 o
  11   1   5      822.87      848.88     16.59 o
  12   1   5      453.92      454.51     10.21 o
  13   1   5     1496.05     1541.73     31.43 o
  14   1   5       65.31       63.37      5.03 o
 -17   2   5      274.42      288.36     13.17 o
 -16   2   5      437.60      470.69     14.24 o
 -15   2   5     1204.37     1199.12     30.31 o
 -14   2   5      342.72      318.90     10.49 o
 -13   2   5      425.72      408.14      8.79 o
 -12   2   5      429.83      427.62      8.38 o
 -11   2   5       21.54       20.75      2.17 o
 -10   2   5      183.57      173.77      4.09 o
  -9   2   5     2074.11     2027.15     26.29 o
  -8   2   5      944.96      867.77     11.72 o
  -7   2   5       16.14       12.92      1.25 o
  -6   2   5      406.97      382.38      5.24 o
  -5   2   5      128.32       88.44      1.81 o
  -4   2   5      348.15      321.06      4.24 o
  -3   2   5     1704.03     1716.99     21.98 o
  -2   2   5       93.54       50.60      1.21 o
  -1   2   5     1787.40     1797.27     23.08 o
   0   2   5     2528.74     2624.95     37.59 o
   1   2   5     2664.20     2858.69     43.19 o
   2   2   5      198.92      174.28      4.00 o
   3   2   5      541.98      526.19      9.25 o
   4   2   5      121.89      124.71      3.85 o
   5   2   5      563.85      544.67      8.94 o
   6   2   5      920.96      909.12     14.63 o
   7   2   5      164.93      177.31      3.76 o
   8   2   5     3036.79     3084.77     68.84 o
   9   2   5     2209.20     2182.64     41.39 o
  10   2   5      116.96      107.25      4.05 o
  11   2   5      463.80      463.13     10.87 o
  12   2   5      641.20      675.76     15.01 o
  13   2   5      122.58      120.48      5.63 o
  14   2   5        8.91        6.73      3.59 o
 -17   3   5       14.81       10.02      5.80 o
 -16   3   5       78.92       64.07      5.18 o
 -15   3   5       17.48       14.62      3.91 o
 -14   3   5        1.96       -3.29      3.29 o
 -13   3   5       23.05       11.01      5.01 o
 -12   3   5       10.24        8.02      2.56 o
 -11   3   5     1005.52      939.76     18.13 o
 -10   3   5     1963.35     1944.40     33.42 o
  -9   3   5     3542.91     3407.53     51.49 o
  -8   3   5    11523.47    11262.08    142.42 o
  -7   3   5     1175.50     1118.15     14.85 o
  -6   3   5       26.38       22.37      1.25 o
  -5   3   5      132.93      116.89      2.37 o
  -4   3   5     1900.64     2010.60     24.89 o
  -3   3   5     1167.83     1037.13     13.92 o
  -2   3   5     6165.62     6144.32     72.76 o
  -1   3   5     6013.64     6118.79     82.99 o
   0   3   5     2529.81     2590.27     35.47 o
   1   3   5      763.96      733.31     11.74 o
   2   3   5      610.27      551.19      9.12 o
   3   3   5      931.41      908.86     14.43 o
   4   3   5       35.61       32.90      2.18 o
   5   3   5      589.07      561.72     10.46 o
   6   3   5     1726.24     1675.96     26.85 o
   7   3   5      967.55     1026.99     17.96 o
   8   3   5     2215.43     2408.64     50.27 o
   9   3   5     3322.71     3423.63     71.11 o
  10   3   5     1048.22     1072.91     22.05 o
  11   3   5      716.04      722.59     15.74 o
  12   3   5        2.02        0.49      2.73 o
  13   3   5        2.13        2.63      3.28 o
 -16   4   5       15.06        0.14      5.11 o
 -15   4   5      697.73      698.01     21.31 o
 -14   4   5        0.14       -4.02      4.02 o
 -13   4   5        1.62        2.90      3.06 o
 -12   4   5       29.67       26.94      3.38 o
 -11   4   5      778.81      732.19     15.76 o
 -10   4   5       12.35        5.57      4.01 o
  -9   4   5     1327.93     1281.29     23.85 o
  -8   4   5      120.41      115.54      4.07 o
  -7   4   5      250.55      247.76      5.06 o
  -6   4   5      118.41      115.47      3.44 o
  -5   4   5      144.07      140.35      3.09 o
  -4   4   5     2247.15     2228.63     31.94 o
  -3   4   5     2315.83     2374.95     30.96 o
  -2   4   5     1199.19     1166.17     14.25 o
  -1   4   5      578.95      616.16      8.37 o
   0   4   5        1.23        1.65      1.11 o
   1   4   5        0.26        1.13      1.21 o
   2   4   5       83.38       80.72      2.69 o
   3   4   5        0.46       -0.36      1.50 o
   4   4   5      266.31      231.36      5.74 o
   5   4   5      222.88      216.68      6.25 o
   6   4   5        6.39        5.10      2.11 o
   7   4   5       20.57       24.43      2.19 o
   8   4   5     1874.42     1938.17     78.86 o
   9   4   5      785.98      847.51     41.17 o
  10   4   5      253.60      259.19      8.70 o
  11   4   5       19.84       19.04      3.51 o
  12   4   5      190.22      185.35     10.73 o
 -14   5   5     1456.42     1389.79     47.92 o
 -13   5   5     2177.26     2180.05     52.82 o
 -12   5   5      558.51      554.36     15.63 o
 -11   5   5       62.32       53.90      4.33 o
 -10   5   5       93.83       85.44      4.85 o
  -9   5   5       13.48       15.55      3.14 o
  -8   5   5      175.08      164.55      5.87 o
  -7   5   5      106.85      110.77      4.38 o
  -6   5   5      310.46      305.39      6.86 o
  -5   5   5        3.24        1.70      1.72 o
  -4   5   5      164.54      146.01      3.74 o
  -3   5   5     1216.22     1221.85     18.75 o
  -2   5   5     1797.75     1833.17     24.34 o
  -1   5   5      790.85      778.91     12.61 o
   0   5   5      454.43      450.16      6.85 o
   1   5   5     1828.26     1867.19     33.84 o
   2   5   5     1337.40     1387.84     27.83 o
   3   5   5     6783.03     6915.99    147.67 o
   4   5   5     3277.91     3286.88     71.15 o
   5   5   5     1361.53     1279.96     37.42 o
   6   5   5       57.29       27.82      9.16 o
   7   5   5        9.44       13.36      3.82 o
   8   5   5        4.26        4.20      4.20 o
   9   5   5      236.59      262.87     11.83 o
  10   5   5       16.35       12.67      4.38 o
  11   5   5       59.40       67.30      6.14 o
 -12   6   5     1028.13     1002.80     30.44 o
 -11   6   5      570.19      565.49     16.56 o
 -10   6   5      105.68       94.22      5.65 o
  -9   6   5       85.97       77.27      4.50 o
  -8   6   5       56.65       48.87      3.81 o
  -7   6   5      289.70      286.99      9.63 o
  -6   6   5       90.41       89.12      5.01 o
  -5   6   5        8.80       10.68      3.19 o
  -4   6   5     1015.61      974.66     22.33 o
  -3   6   5     1060.63     1063.49     24.04 o
  -2   6   5      528.98      507.05     11.36 o
  -1   6   5       15.20       16.02      2.28 o
   0   6   5        0.28        0.88      1.73 o
   1   6   5      169.16      184.35      8.37 o
   2   6   5      748.01      749.85     24.91 o
   3   6   5       28.01       21.69      5.46 o
   4   6   5      151.28      155.58     11.56 o
   5   6   5     1973.93     2119.32    102.48 o
   6   6   5      869.60     1010.64     47.73 o
   7   6   5      130.85      136.69      9.93 o
   8   6   5       46.05       57.65      6.11 o
   9   6   5        2.77        0.76      4.58 o
 -10   7   5      404.55      417.70     17.79 o
  -9   7   5      144.74      129.00      7.27 o
  -8   7   5       21.92       21.59      3.92 o
  -7   7   5      590.95      570.00     16.33 o
  -6   7   5     1966.69     1950.43     48.52 o
  -5   7   5     3302.75     3188.71     77.78 o
  -4   7   5     1245.53     1241.42     31.63 o
  -3   7   5      197.61      187.79      7.66 o
  -2   7   5        5.40        0.62      3.12 o
  -1   7   5      634.25      624.86     16.99 o
   0   7   5      326.48      316.58     10.00 o
   1   7   5      281.28      262.52      8.62 o
   2   7   5      349.16      337.98     15.32 o
   3   7   5      158.64      148.44      7.49 o
   4   7   5        4.61        0.81      3.70 o
   5   7   5        3.88        1.15      3.82 o
   6   7   5      362.51      410.06     21.38 o
   7   7   5      175.03      191.28     12.22 o
  -5   8   5        2.03        0.82      4.84 o
  -4   8   5       21.55       18.90      5.13 o
  -3   8   5       23.89       25.90      5.26 o
  -2   8   5        4.24        1.90      4.72 o
  -1   8   5       40.73       37.31      7.45 o
   0   8   5       62.68       72.63      6.79 o
   1   8   5      643.84      631.15     35.70 o
   2   8   5       26.05       28.53      9.16 o
 -18   0   6      149.10      138.21     14.13 o
 -17   0   6      242.27      246.65     19.47 o
 -16   0   6       88.42       85.99      6.49 o
 -15   0   6       13.21       12.43      4.35 o
 -14   0   6       38.49       33.15      3.78 o
 -13   0   6     1292.24     1289.84     42.12 o
 -12   0   6      173.74      209.28      5.81 o
 -11   0   6      625.56      547.72     10.50 o
 -10   0   6      650.70      636.20     11.83 o
  -9   0   6     1396.39     1380.57     22.66 o
  -8   0   6     5880.63     5959.50     94.46 o
  -7   0   6     4344.99     3925.03     62.41 o
  -6   0   6    27721.60    26461.23    417.68 o
  -5   0   6     2426.37     2021.38     30.58 o
  -4   0   6      349.08      326.97      5.62 o
  -3   0   6      320.01      261.74      5.24 o
  -2   0   6     4085.81     4044.04     67.38 o
  -1   0   6      280.73      232.72      4.99 o
   0   0   6      322.29      319.23      6.06 o
   1   0   6     6522.78     6863.77    124.10 o
   2   0   6     3381.72     3461.57     67.85 o
   3   0   6      217.53      252.22      5.99 o
   4   0   6       26.98       34.37      2.13 o
   5   0   6      290.92      288.54      7.02 o
   6   0   6     1528.33     1471.11     27.20 o
   7   0   6     1381.88     1418.09     28.64 o
   8   0   6     1156.70     1202.49     29.53 o
   9   0   6      608.55      641.37     16.96 o
  10   0   6     3192.66     3308.29     78.46 o
  11   0   6     9273.80     9655.30    260.98 o
  12   0   6      724.58      768.90     23.81 o
  13   0   6      505.80      531.87     18.16 o
  14   0   6      332.22      342.89     16.14 o
 -18   1   6      109.88       94.77      8.77 o
 -17   1   6      211.28      198.89      8.88 o
 -16   1   6      598.00      585.19     16.68 o
 -15   1   6        4.21       -2.66      3.24 o
 -14   1   6     1236.87     1246.69     23.69 o
 -13   1   6     1241.31     1347.89     22.44 o
 -12   1   6     3390.49     3276.42     43.26 o
 -11   1   6       34.75       28.35      1.63 o
 -10   1   6       38.95       48.77      1.69 o
  -9   1   6       82.46       64.61      1.83 o
  -8   1   6      182.89      183.06      3.11 o
  -7   1   6      917.13      974.62     11.71 o
  -6   1   6      113.14      123.78      2.32 o
  -5   1   6       58.12       50.32      1.36 o
  -4   1   6      377.35      299.05      4.05 o
  -3   1   6      526.92      541.15      6.48 o
  -2   1   6      938.47      997.19     12.62 o
  -1   1   6      349.78      335.18      5.09 o
   0   1   6       14.46       35.24      0.96 o
   1   1   6     3160.21     3226.60     49.21 o
   2   1   6      241.99      242.37      5.04 o
   3   1   6      725.53      749.69     10.73 o
   4   1   6     7372.63     7678.70    110.80 o
   5   1   6     2055.44     1918.11     25.56 o
   6   1   6     2404.70     2528.10     32.23 o
   7   1   6      115.01      108.42      3.74 o
   8   1   6      959.03      929.01     15.65 o
   9   1   6       64.56       59.04      2.85 o
  10   1   6      191.94      189.64      5.59 o
  11   1   6      186.16      181.53      7.01 o
  12   1   6      307.65      297.41      8.31 o
  13   1   6      180.11      178.90      7.19 o
  14   1   6      250.06      248.68      9.46 o
 -17   2   6      625.75      659.34     18.58 o
 -16   2   6      614.95      651.12     18.11 o
 -15   2   6      562.38      572.42     16.16 o
 -14   2   6      270.92      274.41      9.53 o
 -13   2   6      359.94      334.64      8.10 o
 -12   2   6      817.43      827.25     15.33 o
 -11   2   6     1467.34     1456.25     22.78 o
 -10   2   6      116.29      101.66      2.66 o
  -9   2   6      242.19      224.68      3.90 o
  -8   2   6      118.98      133.90      2.87 o
  -7   2   6       49.76       55.92      1.70 o
  -6   2   6        2.43        3.33      0.92 o
  -5   2   6      465.68      503.27      6.49 o
  -4   2   6     1705.13     1644.89     19.85 o
  -3   2   6     2079.93     1983.21     23.75 o
  -2   2   6     6457.50     6536.96     83.10 o
  -1   2   6     3073.82     2917.55     40.06 o
   0   2   6     9865.79    10258.45    152.71 o
   1   2   6       12.70       17.21      1.52 o
   2   2   6     4033.60     4100.27     64.70 o
   3   2   6     1193.88     1132.00     21.24 o
   4   2   6     2351.42     2245.91     44.12 o
   5   2   6     2739.97     2799.14     44.63 o
   6   2   6      526.17      583.79     11.69 o
   7   2   6      214.73      232.20      6.37 o
   8   2   6      181.36      189.87      4.70 o
   9   2   6        2.33        1.96      2.32 o
  10   2   6        7.75        4.25      2.59 o
  11   2   6      116.56       95.70      4.29 o
  12   2   6       50.47       52.70      3.66 o
  13   2   6      258.65      263.50      8.66 o
 -17   3   6       12.36        3.82      5.67 o
 -16   3   6      206.60      193.25      8.62 o
 -15   3   6       98.16       91.01      5.54 o
 -14   3   6        2.66       -3.29      3.29 o
 -13   3   6       19.98       13.29      3.02 o
 -12   3   6       25.31       20.71      2.97 o
 -11   3   6       16.37       12.50      2.48 o
 -10   3   6     2521.42     2518.53     45.39 o
  -9   3   6       90.34       79.61      2.93 o
  -8   3   6       77.61       73.74      2.22 o
  -7   3   6      821.86      812.11     10.63 o
  -6   3   6      582.64      584.06      7.76 o
  -5   3   6       35.75       31.96      1.29 o
  -4   3   6        0.79        2.15      0.99 o
  -3   3   6      285.04      302.10      4.52 o
  -2   3   6     1081.18     1056.20     14.88 o
  -1   3   6      520.79      558.83      7.99 o
   0   3   6       11.52       12.37      1.27 o
   1   3   6      123.88      135.44      3.20 o
   2   3   6     1315.36     1262.50     20.64 o
   3   3   6       97.12       96.89      3.05 o
   4   3   6       24.08       20.42      2.12 o
   5   3   6        8.26        5.08      2.19 o
   6   3   6      172.83      166.71      5.37 o
   7   3   6     1132.64     1165.21     28.60 o
   8   3   6       89.63       98.91      5.66 o
   9   3   6       25.27       26.00      4.22 o
  10   3   6      323.98      320.46      9.51 o
  11   3   6       25.71       32.44      3.36 o
  12   3   6      137.57      133.25      6.60 o
  13   3   6       12.77        8.96      4.00 o
 -16   4   6        1.99       -0.36      5.11 o
 -15   4   6      306.91      289.24     13.45 o
 -14   4   6      313.52      300.13      9.81 o
 -13   4   6      304.23      301.92      8.38 o
 -12   4   6       57.14       46.68      3.43 o
 -11   4   6      514.15      477.25     11.11 o
 -10   4   6     1627.38     1603.03     31.92 o
  -9   4   6     1527.07     1532.80     28.26 o
  -8   4   6     2857.45     2766.53     49.66 o
  -7   4   6        3.06        0.38      1.75 o
  -6   4   6       25.11       21.19      1.64 o
  -5   4   6       61.60       65.18      1.78 o
  -4   4   6     1564.72     1522.45     19.73 o
  -3   4   6     5563.93     5818.35     76.72 o
  -2   4   6     2815.75     2903.56     42.06 o
  -1   4   6      476.05      463.32      6.77 o
   0   4   6        4.34        5.04      1.35 o
   1   4   6      116.79       98.34      2.92 o
   2   4   6      162.07      165.59      4.39 o
   3   4   6     2069.63     2088.87     37.96 o
   4   4   6      922.74      887.80     17.00 o
   5   4   6      478.29      450.20      9.56 o
   6   4   6      338.38      336.34     11.88 o
   7   4   6      576.21      572.46     18.23 o
   8   4   6     1565.69     1708.26     76.16 o
   9   4   6     1059.44     1082.94     32.24 o
  10   4   6      175.70      202.60      9.15 o
  11   4   6       35.33       46.10      5.50 o
  12   4   6        2.17       -0.11      4.58 o
 -14   5   6      184.09      174.99     10.80 o
 -13   5   6      814.22      794.37     21.24 o
 -12   5   6      418.41      402.89     12.39 o
 -11   5   6        1.19       -3.11      3.11 o
 -10   5   6      382.25      387.73     14.77 o
  -9   5   6      169.14      159.98      6.75 o
  -8   5   6       94.51       84.28      4.51 o
  -7   5   6        1.52       -0.48      1.91 o
  -6   5   6      111.71       99.23      3.82 o
  -5   5   6        0.04       -1.82      1.82 o
  -4   5   6      281.62      272.11      6.03 o
  -3   5   6       60.02       68.04      2.93 o
  -2   5   6      248.28      273.79      5.54 o
  -1   5   6       37.11       33.09      1.50 o
   0   5   6      217.42      209.63      4.40 o
   1   5   6      548.26      560.49     11.41 o
   2   5   6     1469.10     1463.92     29.33 o
   3   5   6     1258.22     1266.65     28.65 o
   4   5   6      714.49      683.25     18.25 o
   5   5   6     1031.58     1024.00     56.89 o
   8   5   6      864.44     1042.33     49.25 o
   9   5   6      219.62      260.01     14.89 o
  10   5   6      243.84      240.16     14.89 o
 -12   6   6        1.95       -4.31      4.31 o
 -11   6   6       25.62       23.68      4.24 o
 -10   6   6        8.61        8.83      3.75 o
  -9   6   6      535.45      511.89     14.96 o
  -8   6   6     1305.66     1282.01     28.97 o
  -7   6   6     1662.76     1658.55     36.72 o
  -6   6   6     2078.88     2061.41     50.84 o
  -5   6   6     1530.89     1499.98     37.57 o
  -4   6   6       25.08       34.68      3.67 o
  -3   6   6        2.55        2.09      2.56 o
  -2   6   6        4.93        4.64      2.42 o
  -1   6   6      131.68      131.48      5.20 o
   0   6   6      430.29      435.10     12.81 o
   1   6   6     1420.95     1469.80     37.94 o
   2   6   6     1292.21     1303.50     45.69 o
   3   6   6      328.63      315.59     18.33 o
   4   6   6       83.99       65.22      7.61 o
   8   6   6      176.77      198.92     12.60 o
 -10   7   6      110.74      113.25      8.48 o
  -9   7   6       43.27       36.85      5.96 o
  -8   7   6      479.63      448.00     15.06 o
  -7   7   6      439.01      434.13     13.43 o
  -6   7   6      126.32      135.78      6.93 o
  -5   7   6       34.83       38.50      4.18 o
  -4   7   6      398.14      375.06     11.72 o
  -3   7   6      114.68      111.30      7.49 o
  -2   7   6      623.69      644.07     17.57 o
  -1   7   6      369.69      345.24     10.75 o
   0   7   6      201.24      216.39      9.24 o
   1   7   6        0.44       -3.58      3.58 o
   2   7   6       73.35       67.81      4.96 o
   3   7   6      120.87      119.60      8.62 o
   4   7   6      345.73      371.88     19.47 o
   5   7   6       98.99      116.07      8.78 o
   6   7   6      316.86      373.02     19.47 o
  -4   8   6       72.66       71.30      6.73 o
  -3   8   6       33.07       37.78      5.65 o
  -2   8   6      159.79      178.21     12.79 o
  -1   8   6     1820.64     1805.81     95.45 o
   0   8   6     1331.65     1336.57     70.44 o
 -18   1   7      498.39      514.97     21.73 o
 -17   1   7     1002.15     1097.88     33.14 o
 -16   1   7      139.92      111.68      6.21 o
 -15   1   7      276.91      272.44      8.96 o
 -14   1   7      464.84      481.77     11.52 o
 -13   1   7      641.49      628.86     11.41 o
 -12   1   7      393.17      400.69      6.50 o
 -11   1   7       68.86       56.96      1.99 o
 -10   1   7       19.70       15.37      1.37 o
  -9   1   7      539.71      510.71      6.88 o
  -8   1   7      292.14      264.47      3.99 o
  -7   1   7     3431.57     3242.28     38.79 o
  -6   1   7     3384.86     3287.47     39.31 o
  -5   1   7      241.73      223.72      3.34 o
  -4   1   7      129.49      128.56      2.26 o
  -3   1   7      559.06      543.82      7.17 o
  -2   1   7      573.90      468.26      6.26 o
  -1   1   7     8217.85     8252.49     97.46 o
   0   1   7     9554.34     9897.96    131.39 o
   1   1   7      541.88      454.08      6.27 o
   2   1   7     1601.17     1702.30     25.36 o
   3   1   7      258.97      221.59      3.96 o
   4   1   7      685.74      678.37     10.33 o
   5   1   7     1193.81     1243.32     18.46 o
   6   1   7      537.87      566.00     10.88 o
   7   1   7       20.36       19.01      2.09 o
   8   1   7       29.61       31.12      2.99 o
   9   1   7      313.67      313.77      7.41 o
  10   1   7     1788.11     1791.75     33.00 o
  11   1   7      477.20      488.95     11.54 o
  12   1   7      102.30      105.57      4.78 o
  13   1   7        3.82        1.86      3.69 o
 -17   2   7      570.33      574.33     16.72 o
 -16   2   7      389.74      407.87     12.90 o
 -15   2   7       97.61       97.15      5.66 o
 -14   2   7      713.75      701.26     17.23 o
 -13   2   7       46.85       52.22      3.22 o
 -12   2   7      125.09      140.39      4.94 o
 -11   2   7      709.94      682.29     12.23 o
 -10   2   7     2124.49     2001.05     27.85 o
  -9   2   7      670.17      649.57      8.82 o
  -8   2   7     1425.10     1324.49     17.47 o
  -7   2   7      523.44      496.75      6.62 o
  -6   2   7      447.06      419.97      5.68 o
  -5   2   7     1614.70     1566.29     19.02 o
  -4   2   7      724.07      712.89      8.99 o
  -3   2   7      323.35      290.06      4.10 o
  -2   2   7       51.12       44.54      1.33 o
  -1   2   7        9.01       21.01      1.18 o
   0   2   7     2862.82     2763.44     41.48 o
   1   2   7     3846.78     3969.28     62.39 o
   2   2   7      159.94      157.54      4.10 o
   3   2   7     1469.16     1440.06     26.81 o
   4   2   7     1444.88     1441.87     32.45 o
   5   2   7      452.87      495.41     11.44 o
   6   2   7     2062.83     2078.29     42.35 o
   7   2   7     2921.48     3026.10     77.90 o
   8   2   7      251.91      238.87      7.50 o
   9   2   7      955.35      961.83     19.90 o
  10   2   7      529.94      542.49     12.27 o
  11   2   7      169.12      174.82      6.66 o
  12   2   7      312.00      325.82     10.91 o
  13   2   7        4.11        0.30      4.19 o
 -16   3   7        2.48       -0.87      3.78 o
 -15   3   7      228.79      241.77      9.20 o
 -14   3   7       78.24       67.02      4.06 o
 -13   3   7      238.42      236.17      7.39 o
 -12   3   7     1467.74     1500.38     30.31 o
 -11   3   7     4564.19     4539.39     80.89 o
 -10   3   7      527.57      495.52     10.53 o
  -9   3   7     4021.72     3935.61     66.14 o
  -8   3   7      741.81      722.72     10.96 o
  -7   3   7       75.92       76.90      2.08 o
  -6   3   7      252.33      242.54      3.79 o
  -5   3   7     1582.02     1548.88     19.41 o
  -4   3   7     3666.30     3575.09     43.84 o
  -3   3   7     3653.73     3655.12     45.12 o
  -2   3   7      746.22      775.13     10.39 o
  -1   3   7      623.21      633.28      9.83 o
   0   3   7     2467.60     2465.98     37.38 o
   1   3   7        8.42        9.78      1.47 o
   2   3   7     1217.25     1170.44     19.27 o
   3   3   7      425.47      389.13      7.42 o
   4   3   7     2633.44     2617.78     47.19 o
   5   3   7      995.19      979.32     22.48 o
   6   3   7     1028.52     1062.34     23.80 o
   7   3   7     2344.68     2457.08     87.72 o
   8   3   7     3250.53     3368.79    101.18 o
   9   3   7      161.88      182.97      8.29 o
  10   3   7        2.28        1.38      2.69 o
  11   3   7       81.88       77.39      4.35 o
  12   3   7     1060.93     1095.81     29.10 o
 -15   4   7        0.63       -0.65      3.71 o
 -14   4   7       15.34        5.41      3.12 o
 -13   4   7       10.63        5.14      2.94 o
 -12   4   7       64.34       59.56      3.81 o
 -11   4   7      106.43       99.80      4.33 o
 -10   4   7      563.78      543.38     12.28 o
  -9   4   7     1183.35     1192.20     22.36 o
  -8   4   7      195.65      190.07      5.79 o
  -7   4   7      404.51      381.55      7.87 o
  -6   4   7     1702.55     1709.40     24.93 o
  -5   4   7     2248.46     2310.02     30.71 o
  -4   4   7     2003.40     2059.41     26.90 o
  -3   4   7        8.21        9.82      1.22 o
  -2   4   7        3.19        4.00      1.12 o
  -1   4   7       11.41       11.83      1.54 o
   0   4   7      216.39      210.72      4.67 o
   1   4   7     2242.36     2263.41     35.82 o
   2   4   7      153.11      162.82      4.46 o
   3   4   7       15.94       13.47      2.15 o
   4   4   7       16.49       10.97      2.80 o
   5   4   7      243.20      239.19      7.34 o
   6   4   7     1011.17     1011.56     29.58 o
   7   4   7     1313.57     1317.80     54.22 o
   8   4   7       95.51      100.30     14.28 o
   9   4   7       35.72       28.56      4.03 o
  10   4   7      241.36      265.36     20.43 o
  11   4   7      595.65      617.76     31.31 o
 -14   5   7      743.17      705.68     26.59 o
 -13   5   7        1.62       -3.58      3.58 o
 -12   5   7      192.14      194.85      8.11 o
 -11   5   7        3.02        2.52      3.28 o
 -10   5   7      356.59      339.04     10.71 o
  -9   5   7       73.88       76.12      4.79 o
  -8   5   7       27.79       27.04      2.85 o
  -7   5   7       87.84       77.99      3.41 o
  -6   5   7      133.45      114.01      4.11 o
  -5   5   7      462.58      485.14     10.68 o
  -4   5   7     2091.44     2014.81     35.88 o
  -3   5   7     1164.00     1222.07     25.56 o
  -2   5   7      827.00      823.45     18.17 o
  -1   5   7     1586.62     1667.06     26.26 o
   0   5   7     2245.11     2292.93     38.57 o
   1   5   7     3308.57     3361.19     64.98 o
   2   5   7     2336.55     2359.62     51.18 o
   3   5   7      721.39      728.68     19.15 o
   4   5   7      103.80       79.42     12.60 o
   8   5   7        7.76       10.69      3.82 o
   9   5   7       34.79       43.91      5.73 o
  10   5   7       50.70       52.31      6.87 o
 -12   6   7       32.45       26.39      5.87 o
 -11   6   7        6.96        0.34      3.82 o
 -10   6   7       91.78       88.08      5.60 o
  -9   6   7       39.68       43.14      4.52 o
  -8   6   7      326.77      319.28      9.34 o
  -7   6   7      165.69      163.12      7.82 o
  -6   6   7      454.40      478.68     13.88 o
  -5   6   7     1136.86     1116.21     28.58 o
  -4   6   7      494.14      481.14     13.67 o
  -3   6   7       41.76       41.77      3.57 o
  -2   6   7        0.18       -0.44      2.41 o
  -1   6   7       58.47       58.85      5.66 o
   0   6   7      203.27      203.34      6.65 o
   1   6   7       11.69        8.36      2.61 o
   2   6   7      399.88      391.20     17.83 o
   3   6   7     1361.06     1297.37     71.02 o
  -9   7   7      386.82      377.91     16.73 o
  -8   7   7     1015.05      997.36     29.10 o
  -7   7   7     2619.42     2607.83     62.83 o
  -6   7   7      741.95      755.99     23.55 o
  -5   7   7      124.43      118.56      6.14 o
  -4   7   7      170.31      160.16      7.19 o
  -3   7   7       94.12       92.08      5.01 o
  -2   7   7       21.22       13.65      3.36 o
  -1   7   7      389.11      383.39     13.69 o
   0   7   7      700.44      712.17     23.96 o
   1   7   7        6.23        2.85      3.52 o
   2   7   7       35.87       33.23      4.53 o
   3   7   7       51.64       44.29      5.35 o
   4   7   7      110.42      133.25      9.55 o
 -18   0   8      163.59      147.76     14.51 o
 -17   0   8      198.19      206.56     17.56 o
 -16   0   8       11.06       13.74      8.02 o
 -15   0   8      391.56      390.20     24.05 o
 -14   0   8     1245.00     1233.86     35.85 o
 -13   0   8      302.54      354.72      8.94 o
 -12   0   8     1998.87     1826.44     33.48 o
 -11   0   8      172.22      158.53      4.86 o
 -10   0   8      959.46      992.32     17.72 o
  -9   0   8     5063.47     4855.19     81.56 o
  -8   0   8     8126.98     7814.98    130.49 o
  -7   0   8     4733.36     4644.70     77.85 o
  -6   0   8     2202.52     2231.36     40.56 o
  -5   0   8      713.38      691.95     12.35 o
  -4   0   8     2749.99     2636.61     44.30 o
  -3   0   8       21.10       32.03      1.70 o
  -2   0   8      832.69      791.66     15.90 o
  -1   0   8     6532.76     6795.19    131.86 o
   0   0   8       78.39       88.78      3.37 o
   1   0   8      254.88      298.20      6.95 o
   2   0   8        9.47        5.41      1.52 o
   3   0   8     1656.55     1657.57     39.30 o
   4   0   8     5381.31     5525.10    117.32 o
   5   0   8      158.61      136.86      5.66 o
   6   0   8     2182.33     2382.31     84.99 o
   7   0   8      749.85      762.41     22.80 o
   8   0   8     2759.87     2823.50     78.29 o
   9   0   8     4974.58     5008.50    170.36 o
  10   0   8     2462.97     2524.02     87.19 o
  11   0   8       97.37      101.45      7.88 o
  12   0   8      522.63      526.51     29.40 o
 -17   1   8       68.06       70.64      7.56 o
 -16   1   8      866.96      918.41     28.15 o
 -15   1   8     1648.94     1657.81     36.30 o
 -14   1   8     1237.87     1227.52     27.31 o
 -13   1   8        7.97        6.59      3.09 o
 -12   1   8        1.17       -0.23      1.79 o
 -11   1   8     1352.25     1277.70     16.82 o
 -10   1   8      716.43      687.64      9.29 o
  -9   1   8       23.99       28.39      1.63 o
  -8   1   8       77.83       71.33      1.95 o
  -7   1   8      117.95      148.35      3.02 o
  -6   1   8     2598.72     2634.19     30.61 o
  -5   1   8      268.07      275.15      4.00 o
  -4   1   8      455.88      470.26      6.11 o
  -3   1   8      401.01      365.58      5.29 o
  -2   1   8      111.16       72.79      1.87 o
  -1   1   8     2775.65     2832.47     39.12 o
   0   1   8      326.75      331.56      4.70 o
   1   1   8      957.81      873.15     12.47 o
   2   1   8     7905.56     8019.99    113.63 o
   3   1   8     5065.79     5156.02     73.55 o
   4   1   8      354.01      322.91      5.85 o
   5   1   8     1095.39     1117.58     21.30 o
   6   1   8     1022.37      982.62     18.75 o
   7   1   8       74.11       67.70      3.26 o
   8   1   8       89.71       89.75      5.39 o
   9   1   8      114.14      110.26      6.09 o
  10   1   8       32.73       25.17      4.29 o
  11   1   8      576.25      555.01     15.77 o
  12   1   8       20.10       22.56      5.26 o
 -17   2   8      152.86      141.69      8.32 o
 -16   2   8      147.74      144.27      7.02 o
 -15   2   8      246.04      259.20      9.61 o
 -14   2   8      305.23      309.85      8.66 o
 -13   2   8      261.81      254.69      6.93 o
 -12   2   8       73.46       76.92      3.58 o
 -11   2   8      297.07      303.48      6.99 o
 -10   2   8       95.68       96.81      2.90 o
  -9   2   8      841.24      826.87     11.43 o
  -8   2   8      292.50      271.84      4.43 o
  -7   2   8     1046.34     1022.84     12.72 o
  -6   2   8      367.62      315.22      4.55 o
  -5   2   8     2421.96     2328.63     28.01 o
  -4   2   8     4380.81     4174.05     49.67 o
  -3   2   8     4818.35     4875.40     57.85 o
  -2   2   8     2124.96     2073.96     31.21 o
  -1   2   8     1629.46     1622.85     28.10 o
   0   2   8     1033.49      971.87     15.19 o
   1   2   8     3333.03     3257.47     51.41 o
   2   2   8     1032.52     1049.46     18.45 o
   3   2   8      805.51      825.75     16.03 o
   4   2   8      174.00      185.25      4.53 o
   5   2   8      633.99      663.22     15.55 o
   6   2   8       47.25       43.26      2.23 o
   7   2   8        5.89        5.54      2.07 o
   8   2   8        2.31        0.61      2.52 o
   9   2   8       18.77       18.32      3.89 o
  10   2   8      141.13      128.03      8.58 o
  11   2   8      103.35      114.21      6.98 o
  12   2   8     1497.01     1536.87     52.64 o
 -16   3   8        0.40       -3.70      3.70 o
 -15   3   8        1.71       -5.01      5.01 o
 -14   3   8        3.99        5.67      3.10 o
 -13   3   8      188.46      179.63      6.43 o
 -12   3   8      501.45      520.31     12.16 o
 -11   3   8       90.59       76.27      3.59 o
 -10   3   8      259.46      267.30      6.80 o
  -9   3   8      143.09      145.98      4.61 o
  -8   3   8      604.73      579.87      9.16 o
  -7   3   8       22.93       21.62      1.43 o
  -6   3   8       14.11       15.45      1.31 o
  -5   3   8      111.36      118.54      2.69 o
  -4   3   8      527.92      489.39      6.92 o
  -3   3   8      285.16      297.46      4.33 o
  -2   3   8        0.38       -0.44      0.95 o
  -1   3   8      286.39      280.22      5.33 o
   0   3   8     1105.75     1101.59     18.12 o
   1   3   8      197.15      198.64      4.62 o
   2   3   8      550.19      527.46      9.46 o
   3   3   8      288.13      286.56      6.75 o
   4   3   8      413.97      405.94      9.64 o
   5   3   8      461.57      436.91     12.57 o
   6   3   8      196.38      169.55     15.76 o
   7   3   8        4.13        3.91      7.00 o
   8   3   8      119.68      146.48     11.57 o
   9   3   8      336.47      339.71     17.98 o
  10   3   8       55.64       62.32      5.29 o
  11   3   8        0.17       -4.05      4.05 o
 -15   4   8      325.14      360.54     11.85 o
 -14   4   8       42.91       37.75      3.81 o
 -13   4   8      191.10      185.83      6.65 o
 -12   4   8     1034.15     1080.50     22.54 o
 -11   4   8     1040.09     1029.22     21.43 o
 -10   4   8     2568.27     2562.11     50.20 o
  -9   4   8        2.76       -1.84      2.38 o
  -8   4   8        4.96        2.91      2.18 o
  -7   4   8       40.36       40.87      2.65 o
  -6   4   8      675.71      693.91     11.97 o
  -5   4   8     3669.89     3707.16     50.62 o
  -4   4   8     2424.29     2458.66     40.44 o
  -3   4   8      786.65      811.27     11.36 o
  -2   4   8      306.97      314.30      5.78 o
  -1   4   8        4.98        5.19      1.77 o
   0   4   8      141.68      160.21      4.71 o
   1   4   8     1291.09     1310.30     24.24 o
   2   4   8     2343.92     2325.57     41.96 o
   3   4   8        4.74        2.18      2.31 o
   4   4   8      703.39      690.90     18.30 o
   5   4   8      519.28      481.01     15.75 o
   6   4   8     1277.12     1280.10     31.75 o
   7   4   8     1302.84     1253.43     36.39 o
   8   4   8      185.68      199.31      9.90 o
   9   4   8        2.04        3.22      3.54 o
  10   4   8        1.75       -0.67      4.47 o
 -14   5   8       97.27       94.81      7.23 o
 -13   5   8        0.73        0.16      3.78 o
 -12   5   8      295.19      305.66     10.50 o
 -11   5   8      467.49      464.58     13.72 o
 -10   5   8      366.80      365.11     11.38 o
  -9   5   8      258.66      260.02      8.96 o
  -8   5   8      287.64      270.23      7.88 o
  -7   5   8       76.86       69.74      3.72 o
  -6   5   8       11.72        9.95      2.30 o
  -5   5   8       59.33       45.93      2.86 o
  -4   5   8       89.43       79.85      3.14 o
  -3   5   8       28.80       23.29      1.90 o
  -2   5   8      441.88      473.19     12.71 o
  -1   5   8      592.63      615.38     13.98 o
   0   5   8       68.60       62.72      3.44 o
   1   5   8      248.04      254.71      8.74 o
   2   5   8     1643.62     1648.28     40.17 o
   3   5   8     1319.34     1397.02     65.29 o
   4   5   8       25.07       26.73      5.73 o
   9   5   8      118.52      132.10      9.93 o
 -12   6   8       57.81       57.08      7.25 o
 -11   6   8      346.75      355.68     13.71 o
 -10   6   8      326.43      318.04     12.60 o
  -9   6   8     1542.51     1546.48     44.66 o
  -8   6   8     1009.33      987.08     25.95 o
  -7   6   8     1100.40     1092.02     25.01 o
  -6   6   8      243.02      222.67      7.36 o
  -5   6   8       17.92        8.88      3.27 o
  -4   6   8        2.19        1.64      2.95 o
  -3   6   8      181.85      182.84      7.37 o
  -2   6   8      578.95      589.09     15.92 o
  -1   6   8     1144.69     1203.49     51.13 o
   0   6   8      439.95      432.80     19.07 o
   1   6   8      351.52      349.33     16.58 o
  -9   7   8      350.97      358.71     16.20 o
  -8   7   8        4.29        7.95      5.38 o
  -7   7   8       58.02       54.23      6.40 o
  -6   7   8       60.32       66.10      5.77 o
  -5   7   8       92.32       77.88      6.01 o
  -4   7   8      216.68      223.09      8.50 o
  -3   7   8      644.40      662.55     18.12 o
  -2   7   8      304.94      296.67     12.96 o
  -1   7   8       76.92       73.07      5.39 o
   0   7   8       65.65       66.82      6.03 o
   1   7   8      605.61      668.54     32.84 o
   2   7   8      217.51      245.88     13.74 o
 -17   1   9      204.35      207.28     12.69 o
 -16   1   9      117.28       94.35      9.35 o
 -15   1   9      290.02      296.54     12.11 o
 -14   1   9      311.36      313.90      8.69 o
 -13   1   9        3.98        2.05      2.44 o
 -12   1   9       25.13       17.31      2.19 o
 -11   1   9       13.61       14.06      1.70 o
 -10   1   9      952.92      948.98     13.93 o
  -9   1   9     1865.29     1798.66     23.40 o
  -8   1   9     3955.64     3858.14     47.53 o
  -7   1   9      578.93      569.77      7.50 o
  -6   1   9      188.83      201.41      3.34 o
  -5   1   9      372.48      320.39      4.86 o
  -4   1   9      997.80      936.84     12.44 o
  -3   1   9     4175.90     4060.88     51.54 o
  -2   1   9     4201.05     4205.70     57.92 o
  -1   1   9     2838.18     2893.63     35.59 o
   0   1   9      355.53      307.31      4.50 o
   1   1   9      381.01      359.51      5.48 o
   2   1   9      764.23      771.27     12.03 o
   3   1   9     1415.93     1424.24     21.98 o
   4   1   9       78.45       78.01      2.92 o
   5   1   9       11.72        9.40      2.00 o
   6   1   9      196.72      196.10      5.73 o
   7   1   9      439.77      436.99     11.05 o
   8   1   9      934.39      953.13     24.54 o
   9   1   9     1399.84     1468.29     36.82 o
  10   1   9       60.42       64.12      4.63 o
  11   1   9       11.14        7.45      4.72 o
  12   1   9      166.11      172.88     14.70 o
 -17   2   9       14.67       22.14      5.94 o
 -16   2   9      399.16      432.76     15.93 o
 -15   2   9      151.01      141.14      8.76 o
 -14   2   9      253.17      281.39      8.29 o
 -13   2   9     1139.61     1141.42     21.89 o
 -12   2   9     1055.20     1023.14     19.67 o
 -11   2   9       71.14       66.68      3.17 o
 -10   2   9      357.27      339.86      6.61 o
  -9   2   9     1585.89     1513.09     23.36 o
  -8   2   9     1582.45     1535.06     20.88 o
  -7   2   9      151.09      147.22      3.28 o
  -6   2   9        0.07        0.72      1.19 o
  -5   2   9      917.75      884.95     11.46 o
  -4   2   9      157.88      150.75      3.01 o
  -3   2   9      426.00      394.22      6.10 o
  -2   2   9     1070.28      989.12     13.07 o
  -1   2   9     1396.89     1467.95     22.84 o
   0   2   9       13.24       15.97      1.16 o
   1   2   9     2940.71     2831.89     40.55 o
   2   2   9      305.08      277.09      5.59 o
   3   2   9     1628.97     1618.27     29.36 o
   4   2   9     1658.58     1630.60     37.56 o
   5   2   9     1698.26     1616.75     29.50 o
   6   2   9      104.73       92.45      4.64 o
   7   2   9     1112.23     1137.48     25.53 o
   8   2   9     1504.44     1517.46     37.67 o
   9   2   9      348.08      351.61     10.82 o
  10   2   9        0.66       -3.18      3.18 o
  11   2   9       90.64       72.09      6.87 o
 -16   3   9      382.16      422.89     13.33 o
 -15   3   9      443.91      453.70     13.86 o
 -14   3   9      925.32      949.90     20.40 o
 -13   3   9     1819.44     1836.27     36.76 o
 -12   3   9     2843.35     2877.48     56.44 o
 -11   3   9     1433.39     1391.35     28.27 o
 -10   3   9      535.68      504.15     10.76 o
  -9   3   9       24.38       22.77      2.42 o
  -8   3   9      799.46      774.38     11.93 o
  -7   3   9     1556.02     1492.63     21.80 o
  -6   3   9     4082.25     4100.59     56.04 o
  -5   3   9     2706.53     2635.15     34.90 o
  -4   3   9      122.53      129.78      2.94 o
  -3   3   9      241.30      230.31      4.70 o
  -2   3   9      837.97      789.61     12.96 o
  -1   3   9      178.21      173.85      4.01 o
   0   3   9      356.82      331.83      6.96 o
   1   3   9     3898.60     3834.46     68.29 o
   2   3   9       16.37       15.97      2.37 o
   3   3   9     1941.73     1906.76     40.75 o
   4   3   9     3256.81     3264.03     77.51 o
   5   3   9     3419.32     3385.44     80.31 o
   6   3   9     1410.90     1462.25     36.23 o
   7   3   9      320.47      312.69     12.45 o
   8   3   9        5.22       -0.73      3.44 o
   9   3   9       17.70       20.19      4.33 o
  10   3   9      667.67      674.27     27.63 o
 -15   4   9       53.59       57.35      6.27 o
 -14   4   9      245.91      265.70      8.37 o
 -13   4   9      331.65      337.03      9.40 o
 -12   4   9      129.27      120.89      5.16 o
 -11   4   9        0.32        0.35      2.78 o
 -10   4   9       18.15       15.90      2.86 o
  -9   4   9     2350.86     2334.62     45.78 o
  -8   4   9     1001.12     1001.31     20.64 o
  -7   4   9      798.26      785.18     15.30 o
  -6   4   9      129.22      134.97      3.95 o
  -5   4   9      221.90      197.74      4.33 o
  -4   4   9       24.53       22.35      1.72 o
  -3   4   9      119.76      119.66      2.84 o
  -2   4   9      648.65      622.83     10.13 o
  -1   4   9      225.83      213.30      5.63 o
   0   4   9       31.36       26.92      2.37 o
   1   4   9       45.83       44.60      2.72 o
   2   4   9        3.30        0.11      2.47 o
   3   4   9     1764.62     1723.81     37.12 o
   4   4   9      503.54      468.89     15.40 o
   5   4   9      393.67      345.94     12.72 o
   6   4   9       19.78        7.46      5.46 o
   7   4   9       74.38       66.71      5.64 o
   8   4   9     1148.15     1151.59     41.63 o
   9   4   9      352.28      397.23     28.64 o
 -14   5   9      105.92      108.88      7.49 o
 -13   5   9       16.82       11.57      3.83 o
 -12   5   9      149.56      146.18      6.75 o
 -11   5   9        2.16       -1.43      3.19 o
 -10   5   9      124.48      125.62      5.75 o
  -9   5   9        3.38       -2.57      2.88 o
  -8   5   9      298.82      296.91      7.86 o
  -7   5   9      977.67      987.27     22.07 o
  -6   5   9      656.94      685.85     15.87 o
  -5   5   9     1029.21     1044.79     20.97 o
  -4   5   9     1806.98     1860.00     44.97 o
  -3   5   9      354.60      390.46     14.32 o
  -2   5   9     1963.88     2085.46     51.62 o
  -1   5   9     2786.57     2948.75     76.36 o
   0   5   9     1444.57     1461.23     31.59 o
   1   5   9      583.46      562.38     21.09 o
   2   5   9      262.44      254.66     15.65 o
   3   5   9      150.60      170.28     12.60 o
   4   5   9       67.27       79.80      8.02 o
   5   5   9       25.03       22.53      5.73 o
 -12   6   9       84.85       84.76     11.84 o
 -11   6   9       40.26       43.45      5.71 o
 -10   6   9        5.01        6.70      6.79 o
  -9   6   9       26.89       29.46      5.23 o
  -8   6   9      416.02      430.08     15.23 o
  -7   6   9      829.72      833.58     22.38 o
  -6   6   9      131.96      130.93      5.71 o
  -5   6   9       12.16        4.93      2.81 o
  -4   6   9       78.75       81.02      4.61 o
  -3   6   9        0.98        5.55      2.89 o
  -2   6   9       95.67       99.10      9.31 o
  -1   6   9       31.33       35.69      4.03 o
   0   6   9       58.71       55.74      5.35 o
  -8   7   9      722.31      729.55     29.02 o
  -7   7   9      107.81      118.79      7.38 o
  -6   7   9      448.91      474.21     13.99 o
  -5   7   9       72.77       62.50      5.64 o
  -4   7   9       23.90       17.86      4.49 o
  -3   7   9      255.16      262.20     10.85 o
  -2   7   9      330.78      341.66     16.04 o
  -1   7   9      446.06      512.00     26.73 o
   0   7   9        3.13        0.76      4.96 o
   1   7   9       23.62       24.44      4.96 o
 -17   0  10       82.12       82.47     11.45 o
 -16   0  10      580.97      631.89     34.74 o
 -15   0  10      575.29      554.76     30.93 o
 -14   0  10      560.22      555.91     30.54 o
 -13   0  10      112.40      132.78      7.58 o
 -12   0  10     2151.02     2157.45     46.26 o
 -11   0  10     1936.23     2016.91     40.01 o
 -10   0  10     6529.54     6459.80    124.59 o
  -9   0  10     3783.73     3624.90     64.92 o
  -8   0  10      186.33      164.22      5.00 o
  -7   0  10     3560.58     3451.05     62.45 o
  -6   0  10     4256.96     4271.27     83.76 o
  -5   0  10      391.69      375.64      7.39 o
  -4   0  10     1869.66     1859.08     31.62 o
  -3   0  10     2600.65     2568.56     45.91 o
  -2   0  10     1720.22     1780.39     32.57 o
  -1   0  10      288.33      330.78      7.75 o
   0   0  10     1108.13     1102.32     27.65 o
   1   0  10     1018.04     1011.45     20.59 o
   2   0  10     1092.82     1074.57     24.44 o
   3   0  10     1433.23     1545.68     49.18 o
   4   0  10      946.02      971.68     28.16 o
   5   0  10     1186.20     1163.34     33.51 o
   6   0  10     4841.92     5063.98    173.53 o
   7   0  10     3855.28     3892.09    132.94 o
   8   0  10     1405.24     1436.00     50.85 o
   9   0  10       31.62       32.88      5.49 o
  10   0  10      628.78      649.07     34.36 o
  11   0  10      458.23      464.66     26.73 o
 -17   1  10      729.65      759.31     28.75 o
 -16   1  10     1146.99     1160.12     40.77 o
 -15   1  10       61.39       50.24      6.48 o
 -14   1  10      354.34      355.12     14.88 o
 -13   1  10      400.74      423.54     10.52 o
 -12   1  10      373.87      344.31      7.28 o
 -11   1  10       68.45       58.81      2.63 o
 -10   1  10        2.19        6.26      1.90 o
  -9   1  10      159.90      153.03      3.72 o
  -8   1  10     2628.52     2597.75     33.53 o
  -7   1  10        0.10       -1.33      1.33 o
  -6   1  10      239.56      237.82      3.91 o
  -5   1  10       83.07       91.46      2.41 o
  -4   1  10       64.16       63.64      1.85 o
  -3   1  10      243.50      212.22      4.03 o
  -2   1  10       65.32       64.52      2.12 o
  -1   1  10      868.48      823.04     10.66 o
   0   1  10     6224.62     6140.52     77.31 o
   1   1  10     2227.61     2212.27     33.53 o
   2   1  10        2.35       -0.94      1.31 o
   3   1  10      595.43      559.77     10.30 o
   4   1  10      741.20      711.98     15.01 o
   5   1  10       49.53       48.91      3.18 o
   6   1  10      115.77       97.96      4.97 o
   7   1  10       28.45       24.16      3.39 o
   8   1  10       41.80       33.01      4.63 o
   9   1  10      423.89      414.89     12.40 o
  10   1  10      228.85      236.55     11.87 o
  11   1  10      334.15      333.87     14.97 o
 -17   2  10       62.63       50.39      7.15 o
 -16   2  10      310.83      346.42     19.28 o
 -15   2  10       61.59       41.41      6.34 o
 -14   2  10      153.36      176.53      7.54 o
 -13   2  10      123.34      110.62      4.79 o
 -12   2  10       50.71       46.30      3.21 o
 -11   2  10       49.39       48.12      3.10 o
 -10   2  10       91.72       95.04      3.36 o
  -9   2  10        4.67        5.18      1.92 o
  -8   2  10     1873.00     1862.55     28.47 o
  -7   2  10     2493.23     2428.45     35.22 o
  -6   2  10     4701.04     4665.31     61.82 o
  -5   2  10     2023.12     1987.59     24.01 o
  -4   2  10     1273.57     1240.58     16.34 o
  -3   2  10      994.81      985.38     13.14 o
  -2   2  10     1240.02     1225.24     17.10 o
  -1   2  10      954.27      934.47     13.96 o
   0   2  10      270.28      246.87      4.81 o
   1   2  10     1552.53     1560.07     24.97 o
   2   2  10       11.99       13.42      1.75 o
   3   2  10     1340.42     1381.22     24.98 o
   4   2  10       21.05       17.71      2.08 o
   5   2  10       15.16       13.23      2.00 o
   6   2  10      103.31       95.80      4.89 o
   7   2  10        3.05       -0.54      4.52 o
   8   2  10      130.90      125.13      5.84 o
   9   2  10      810.60      817.07     21.48 o
  10   2  10      647.31      713.56     26.44 o
 -16   3  10        3.11        4.20      5.67 o
 -15   3  10       56.67       58.62      6.45 o
 -14   3  10      283.61      279.17      8.56 o
 -13   3  10        4.47        7.28      3.11 o
 -12   3  10       44.72       45.29      3.62 o
 -11   3  10      162.62      154.84      5.88 o
 -10   3  10      824.65      843.93     18.00 o
  -9   3  10      122.96      108.99      3.85 o
  -8   3  10      241.64      239.14      5.18 o
  -7   3  10        9.19       12.30      1.72 o
  -6   3  10      284.35      281.71      5.34 o
  -5   3  10       94.58       86.14      2.61 o
  -4   3  10        5.80        3.99      1.36 o
  -3   3  10      384.33      366.90      6.15 o
  -2   3  10      573.18      571.04     11.01 o
  -1   3  10      121.68      112.06      3.13 o
   0   3  10        0.00       -1.96      2.11 o
   1   3  10        2.02       -1.78      2.34 o
   2   3  10        2.10       -0.52      2.52 o
   3   3  10      763.06      730.66     17.00 o
   4   3  10       90.84       72.31      5.48 o
   5   3  10        0.77       -4.19      4.19 o
   6   3  10      268.07      293.18     12.34 o
   7   3  10      459.71      469.74     13.39 o
   8   3  10       88.25       86.81      6.01 o
   9   3  10        3.46       -4.33      4.33 o
 -15   4  10      174.94      188.58      8.89 o
 -14   4  10      480.76      524.09     12.83 o
 -13   4  10     1116.52     1143.35     24.06 o
 -12   4  10      708.45      726.06     16.16 o
 -11   4  10        6.44        1.05      2.80 o
 -10   4  10       27.26       26.71      3.10 o
  -9   4  10      174.46      170.60      6.12 o
  -8   4  10      979.94      990.45     20.49 o
  -7   4  10     3065.30     3061.63     59.35 o
  -6   4  10     1718.30     1741.96     32.08 o
  -5   4  10      487.33      460.93      8.08 o
  -4   4  10      309.81      268.75      5.18 o
  -3   4  10       26.94       28.42      1.82 o
  -2   4  10      128.67      125.67      4.04 o
  -1   4  10     1264.20     1226.39     21.16 o
   0   4  10     1611.71     1591.53     34.31 o
   1   4  10      269.54      261.48      7.77 o
   2   4  10      809.11      775.17     19.93 o
   3   4  10      264.60      252.09      8.65 o
   4   4  10     1215.25     1200.96     29.77 o
   5   4  10     1010.88     1007.07     29.85 o
   6   4  10      146.51      124.97      7.19 o
   7   4  10        3.90       -4.09      4.09 o
   8   4  10        2.01       -3.05      3.05 o
 -13   5  10      319.91      330.70     11.63 o
 -12   5  10        0.07       -2.85      3.37 o
 -11   5  10        2.55       -2.45      3.23 o
 -10   5  10      663.15      651.29     16.04 o
  -9   5  10       31.95       29.98      3.56 o
  -8   5  10       42.52       35.46      3.18 o
  -7   5  10       10.50       10.08      2.67 o
  -6   5  10        0.30       -0.60      2.37 o
  -5   5  10       17.53       12.33      2.82 o
  -4   5  10      274.70      271.88      7.71 o
  -3   5  10      133.46      145.69      7.99 o
  -2   5  10      295.84      303.36      8.71 o
  -1   5  10      324.57      350.38     16.37 o
   0   5  10     1101.63     1142.14     39.37 o
   1   5  10      732.61      728.87     35.89 o
   2   5  10       76.36       73.31      7.64 o
   3   5  10      633.37      658.23     33.60 o
   4   5  10      446.48      462.37     25.20 o
   5   5  10       35.09       29.02      6.49 o
   6   5  10      146.63      146.61     12.98 o
 -11   6  10      739.18      762.40     47.15 o
 -10   6  10      923.69      951.91     29.23 o
  -9   6  10     1051.23     1080.78     32.50 o
  -8   6  10       20.42       22.93      5.01 o
  -7   6  10      219.88      246.85     10.73 o
  -6   6  10      118.39      112.97      6.06 o
  -5   6  10        3.36        1.53      2.82 o
  -4   6  10      803.82      814.13     18.86 o
  -3   6  10      587.76      619.41     44.48 o
  -2   6  10      711.35      840.73     40.85 o
  -1   6  10      482.10      570.42     28.25 o
  -7   7  10       75.64      100.80     11.07 o
  -6   7  10        7.97        8.16      6.30 o
  -5   7  10      439.44      475.35     16.15 o
  -4   7  10      122.71      130.58     12.60 o
  -3   7  10      131.67      130.96     12.22 o
  -2   7  10      115.68      148.14     12.22 o
  -1   7  10      314.74      324.53     18.71 o
   0   7  10      468.29      557.05     28.25 o
 -17   1  11       88.16       84.69      8.10 o
 -16   1  11      334.52      339.24     16.06 o
 -15   1  11       53.02       43.51      6.34 o
 -14   1  11        1.69        0.43      3.55 o
 -13   1  11      110.62      105.26      5.02 o
 -12   1  11      361.46      384.52      9.00 o
 -11   1  11     2274.86     2265.36     39.03 o
 -10   1  11     1083.42     1075.84     18.22 o
  -9   1  11       36.54       32.00      2.72 o
  -8   1  11      298.98      282.10      5.68 o
  -7   1  11      100.37       93.11      3.12 o
  -6   1  11     1582.06     1517.94     21.50 o
  -5   1  11     4878.05     4801.62     63.56 o
  -4   1  11     3090.12     2984.84     39.80 o
  -3   1  11      925.07      936.54     13.66 o
  -2   1  11      504.07      501.42      9.28 o
  -1   1  11       22.12       17.78      1.54 o
   0   1  11      410.08      396.41      7.32 o
   1   1  11      425.95      440.78      9.65 o
   2   1  11      288.55      294.95      8.12 o
   3   1  11        7.64        7.28      1.85 o
   4   1  11      344.82      345.87      9.08 o
   5   1  11      718.51      706.36     16.51 o
   6   1  11      504.02      501.18     13.93 o
   7   1  11      907.96      887.28     23.02 o
   8   1  11      206.26      210.49      7.96 o
   9   1  11        3.29       -2.45      4.57 o
  10   1  11        2.01       -1.34      4.84 o
 -16   2  11        0.19        3.68     10.31 o
 -15   2  11      616.26      620.44     36.08 o
 -14   2  11      779.09      850.75     22.52 o
 -13   2  11        9.56        7.29      3.69 o
 -12   2  11      470.36      484.77     12.91 o
 -11   2  11     1065.03     1033.50     18.86 o
 -10   2  11       64.86       59.89      2.93 o
  -9   2  11      159.68      163.25      4.37 o
  -8   2  11       38.75       38.41      2.24 o
  -7   2  11      977.78      935.05     14.93 o
  -6   2  11      371.69      365.70      6.75 o
  -5   2  11     1191.12     1134.81     16.96 o
  -4   2  11     1804.95     1768.11     27.11 o
  -3   2  11      681.05      675.29     11.01 o
  -2   2  11        3.71        2.07      1.42 o
  -1   2  11      560.32      516.82      9.17 o
   0   2  11      198.74      184.29      4.19 o
   1   2  11        3.16       -1.21      1.42 o
   2   2  11     1997.60     1945.71     32.70 o
   3   2  11     1381.40     1309.86     26.03 o
   4   2  11       67.17       63.77      3.12 o
   5   2  11      430.06      418.39     10.61 o
   6   2  11      565.74      567.82     13.76 o
   7   2  11      705.84      701.73     16.66 o
   8   2  11      146.88      135.19      6.57 o
   9   2  11       30.83       14.91      5.04 o
 -16   3  11      472.43      548.71     22.27 o
 -15   3  11      421.33      443.08     16.38 o
 -14   3  11     1933.42     2129.62     51.64 o
 -13   3  11      919.93      924.87     22.01 o
 -12   3  11       19.33       15.42      3.17 o
 -11   3  11      154.60      144.28      5.71 o
 -10   3  11      175.98      180.89      6.40 o
  -9   3  11      577.50      567.23     12.04 o
  -8   3  11     2504.50     2475.25     42.18 o
  -7   3  11     1728.39     1730.55     25.28 o
  -6   3  11       51.04       50.30      2.20 o
  -5   3  11     1779.78     1726.22     26.37 o
  -4   3  11      457.51      450.79      7.91 o
  -3   3  11       26.69       18.11      1.91 o
  -2   3  11      946.90      887.35     14.88 o
  -1   3  11     1113.69     1089.69     22.66 o
   0   3  11     2691.75     2666.77     49.81 o
   1   3  11     1282.25     1284.06     28.15 o
   2   3  11     1849.79     1795.91     43.26 o
   3   3  11     3425.29     3322.40     78.24 o
   4   3  11       76.07       74.41      4.64 o
   5   3  11      182.11      165.62      5.99 o
   6   3  11      105.69       87.75      5.01 o
   7   3  11      140.51      146.05      7.27 o
   8   3  11      255.62      276.00      9.41 o
   9   3  11      988.35      964.82     48.49 o
 -14   4  11       96.03       96.28      6.05 o
 -13   4  11       13.06       15.18      3.87 o
 -12   4  11      142.90      155.76      6.05 o
 -11   4  11      572.08      591.02     13.66 o
 -10   4  11      493.62      486.80     11.72 o
  -9   4  11      571.28      597.30     13.57 o
  -8   4  11      227.47      248.23      7.43 o
  -7   4  11      237.26      239.62      6.93 o
  -6   4  11        1.73       -2.29      2.29 o
  -5   4  11      562.45      569.85     10.88 o
  -4   4  11     1559.01     1508.84     26.04 o
  -3   4  11       12.15        8.92      1.82 o
  -2   4  11       16.46       11.37      2.24 o
  -1   4  11       72.35       71.06      3.33 o
   0   4  11       55.77       48.48      3.50 o
   1   4  11        1.75       -0.62      2.93 o
   2   4  11     1486.39     1384.66     33.91 o
   3   4  11        0.09       -3.06      3.06 o
   4   4  11        0.41       -4.02      4.02 o
   5   4  11       94.89       79.46      5.01 o
   6   4  11      158.18      141.78      6.91 o
   7   4  11      962.35      959.12     30.15 o
 -13   5  11      103.02       91.99      7.33 o
 -12   5  11      221.60      233.82     11.27 o
 -11   5  11       74.28       68.92      4.75 o
 -10   5  11       39.39       37.82      3.95 o
  -9   5  11      499.29      500.22     13.17 o
  -8   5  11      668.60      705.18     15.46 o
  -7   5  11     1035.29     1080.35     22.34 o
  -6   5  11     1143.67     1187.53     24.12 o
  -5   5  11     1319.53     1278.57     31.31 o
  -4   5  11      687.51      721.53     27.25 o
  -3   5  11     1352.60     1440.63     49.96 o
  -2   5  11     1134.63     1202.08     28.75 o
  -1   5  11      335.67      356.42     15.43 o
   0   5  11       56.11       51.54      7.25 o
   1   5  11      478.13      487.18     25.96 o
   2   5  11       80.27       71.02      8.02 o
   3   5  11       14.67       12.98      6.11 o
   4   5  11      252.55      244.74     16.42 o
   5   5  11      452.95      449.00     25.20 o
   6   5  11        7.76        4.20      6.11 o
 -10   6  11       79.52       71.36     11.26 o
  -9   6  11      692.82      679.75     27.45 o
  -8   6  11       98.92      104.10      8.80 o
  -7   6  11       26.08       33.09      6.57 o
  -6   6  11      144.27      164.94     13.36 o
  -5   6  11       15.72       15.91      4.45 o
  -4   6  11       10.99        5.52      3.75 o
  -3   6  11       24.28       18.57      4.18 o
  -2   6  11      301.90      360.04     19.85 o
  -1   6  11      837.41      974.37     46.58 o
 -17   0  12     1260.83     1438.64     70.25 o
 -16   0  12      903.87      938.48     48.11 o
 -15   0  12       78.95       60.33      9.93 o
 -14   0  12      192.53      204.27     16.80 o
 -13   0  12     1962.01     1970.42     55.84 o
 -12   0  12     2353.30     2373.26     66.26 o
 -11   0  12     1506.81     1465.67     41.96 o
 -10   0  12      100.05       94.88      6.12 o
  -9   0  12      837.73      769.32     23.21 o
  -8   0  12     1945.37     1922.28     53.60 o
  -7   0  12     1270.90     1277.78     36.39 o
  -6   0  12      758.52      728.11     21.77 o
  -5   0  12     1327.70     1324.84     40.68 o
  -4   0  12      402.79      400.42     13.18 o
  -3   0  12       49.21       48.18      5.02 o
  -2   0  12      219.72      190.70      7.85 o
  -1   0  12      197.90      156.82      7.10 o
   0   0  12     3437.76     3391.21     80.02 o
   1   0  12     1236.71     1260.00     30.90 o
   2   0  12     1846.82     1883.77     52.37 o
   3   0  12     1460.44     1442.01     40.66 o
   4   0  12     2381.44     2331.84     64.67 o
   5   0  12     2208.68     2205.97     61.46 o
   6   0  12      168.91      157.30      7.91 o
   7   0  12      129.61      125.55     15.84 o
   8   0  12      189.52      192.81     14.89 o
   9   0  12      786.21      792.63     41.23 o
 -16   1  12      547.75      605.73     24.03 o
 -15   1  12      807.60      818.19     31.50 o
 -14   1  12      121.02      108.44      6.03 o
 -13   1  12       20.39       16.06      3.94 o
 -12   1  12      149.20      132.15      4.90 o
 -11   1  12        1.88        0.10      2.57 o
 -10   1  12      161.95      158.50      4.99 o
  -9   1  12      167.62      163.47      5.30 o
  -8   1  12       16.58       17.03      2.48 o
  -7   1  12      112.31      104.15      3.74 o
  -6   1  12      312.99      292.59      6.94 o
  -5   1  12      629.17      567.46     11.41 o
  -4   1  12      319.28      289.08      7.28 o
  -3   1  12     2306.27     2261.61     41.12 o
  -2   1  12     2539.64     2460.79     43.89 o
  -1   1  12     2217.26     2195.71     39.49 o
   0   1  12        2.51        2.96      1.84 o
   1   1  12      332.73      300.00      6.90 o
   2   1  12     1080.93     1037.06     21.09 o
   3   1  12      268.93      253.34      6.83 o
   4   1  12      310.48      302.86      7.73 o
   5   1  12      177.27      166.10      5.62 o
   6   1  12       33.02       20.92      2.91 o
   7   1  12       56.28       46.77      3.69 o
   8   1  12      328.53      323.52     14.16 o
   9   1  12      199.64      210.76     11.33 o
 -16   2  12        1.54        0.06      5.54 o
 -15   2  12       71.74       67.25      6.31 o
 -14   2  12       40.09       40.05      4.68 o
 -13   2  12       25.72       22.68      4.23 o
 -12   2  12        4.68        3.15      3.66 o
 -11   2  12      465.61      465.62     13.88 o
 -10   2  12     1289.79     1313.57     26.82 o
  -9   2  12     1212.95     1236.03     23.36 o
  -8   2  12     3214.71     3206.09     53.76 o
  -7   2  12      221.42      223.63      5.70 o
  -6   2  12     1840.75     1835.64     31.50 o
  -5   2  12      494.55      485.85      9.37 o
  -4   2  12     1170.84     1114.17     19.41 o
  -3   2  12      323.20      299.44      6.49 o
  -2   2  12      349.55      351.29      7.35 o
  -1   2  12      615.35      632.69     12.40 o
   0   2  12      136.47      150.76      5.19 o
   1   2  12       65.01       62.30      3.46 o
   2   2  12      130.26      133.71      5.22 o
   3   2  12      157.34      150.62      4.93 o
   4   2  12        9.91        6.82      2.27 o
   5   2  12       85.78       78.24      4.11 o
   6   2  12      521.95      495.34     11.38 o
   7   2  12      562.10      550.24     13.66 o
   8   2  12      680.77      724.40     21.80 o
 -15   3  12        6.24       12.09      4.27 o
 -14   3  12        1.26        3.01      3.97 o
 -13   3  12      271.57      285.45     10.49 o
 -12   3  12      451.14      484.49     14.43 o
 -11   3  12        7.65        6.11      3.77 o
 -10   3  12       13.35       16.69      3.80 o
  -9   3  12        4.15        3.87      3.39 o
  -8   3  12       11.28        9.76      2.73 o
  -7   3  12      251.28      244.21      6.40 o
  -6   3  12       23.22       18.59      2.20 o
  -5   3  12      159.01      154.85      4.52 o
  -4   3  12      586.79      576.75     11.61 o
  -3   3  12       88.83       86.33      3.12 o
  -2   3  12       32.47       28.42      2.19 o
  -1   3  12      123.84      124.33      6.30 o
   0   3  12       10.17        8.70      2.39 o
   1   3  12      713.69      663.57     15.38 o
   2   3  12        3.99        0.00      2.33 o
   3   3  12       83.09       69.19      3.87 o
   4   3  12      769.88      774.64     17.83 o
   5   3  12      283.85      295.52      8.53 o
   6   3  12      114.28      108.71      5.01 o
   7   3  12       26.43       22.27      3.71 o
 -14   4  12      734.99      783.02     24.02 o
 -13   4  12       25.20       20.29      4.36 o
 -12   4  12       47.23       49.25      4.78 o
 -11   4  12      100.96      114.70      6.03 o
 -10   4  12       61.42       55.40      4.67 o
  -9   4  12     2517.78     2558.10     60.81 o
  -8   4  12     1124.76     1157.62     28.80 o
  -7   4  12       45.49       44.94      3.85 o
  -6   4  12       21.75       25.32      3.29 o
  -5   4  12       43.95       35.14      3.16 o
  -4   4  12      107.32       91.27      3.63 o
  -3   4  12     1257.06     1280.71     23.64 o
  -2   4  12     1310.25     1341.35     26.60 o
  -1   4  12      552.21      560.38     12.29 o
   0   4  12      272.48      265.87      8.97 o
   1   4  12      110.64      101.49      7.55 o
   2   4  12     1144.90     1093.29     27.45 o
   3   4  12      567.96      567.34     15.77 o
   4   4  12      209.45      204.09      8.10 o
   5   4  12       28.43       18.54      3.85 o
   6   4  12        1.76       -2.76      2.76 o
 -12   5  12       62.88       61.31      7.39 o
 -11   5  12       21.64       18.81      5.92 o
 -10   5  12      151.84      144.43     15.46 o
  -9   5  12      317.50      345.89     13.62 o
  -8   5  12      142.52      151.60      7.16 o
  -7   5  12        5.19        4.25      3.27 o
  -6   5  12      301.73      306.02      9.70 o
  -5   5  12      248.67      253.68      8.38 o
  -4   5  12       82.80       66.61      6.34 o
  -3   5  12      606.94      623.69     18.36 o
  -2   5  12      734.33      757.09     43.53 o
  -1   5  12      350.77      374.23     28.25 o
   0   5  12       16.19        9.93      5.73 o
   1   5  12      922.72      927.79     45.43 o
   2   5  12      312.59      316.52     19.47 o
   3   5  12      212.03      222.59     15.65 o
   4   5  12       35.70       32.07      7.25 o
  -9   6  12       52.80       48.49      9.16 o
  -8   6  12        8.28        7.25      7.64 o
  -7   6  12       53.73       38.18      8.02 o
  -6   6  12      713.90      760.56     38.56 o
  -5   6  12      170.38      162.65     12.98 o
  -4   6  12      331.20      377.22     21.38 o
  -3   6  12      676.04      738.41     36.65 o
  -2   6  12       16.93       27.49      5.73 o
  -1   6  12       32.41       27.11      4.96 o
 -16   1  13        1.33        7.14      5.80 o
 -15   1  13       37.89       48.90      6.75 o
 -14   1  13      233.87      226.82      9.40 o
 -13   1  13     1213.04     1262.35     32.79 o
 -12   1  13      752.73      782.13     17.32 o
 -11   1  13      371.60      354.33      9.48 o
 -10   1  13       14.72       10.86      2.97 o
  -9   1  13      307.48      305.06      8.27 o
  -8   1  13      266.73      256.16      7.33 o
  -7   1  13     2683.45     2662.12     51.93 o
  -6   1  13     1756.44     1777.93     35.16 o
  -5   1  13      414.65      404.80      9.56 o
  -4   1  13      332.78      322.24      8.08 o
  -3   1  13      140.79      128.68      4.76 o
  -2   1  13       84.59       75.30      3.18 o
  -1   1  13      507.61      484.67     10.06 o
   0   1  13      128.58      132.55      4.83 o
   1   1  13      246.48      252.36      6.77 o
   2   1  13      130.11      112.26      4.47 o
   3   1  13       41.21       32.76      2.90 o
   4   1  13     1405.84     1400.46     28.18 o
   5   1  13      505.14      507.65     11.71 o
   6   1  13      221.38      221.06      6.77 o
   7   1  13      104.16       87.88      5.73 o
   8   1  13       26.11       24.08      3.90 o
 -15   2  13        7.57        4.71      4.90 o
 -14   2  13     1004.60     1092.06     28.14 o
 -13   2  13      514.39      527.97     15.58 o
 -12   2  13      286.84      290.30     16.86 o
 -11   2  13        3.72        0.92      3.70 o
 -10   2  13       57.24       47.92      3.69 o
  -9   2  13       59.64       59.74      3.71 o
  -8   2  13      319.92      332.83      7.97 o
  -7   2  13      116.60      104.70      4.36 o
  -6   2  13      619.59      585.46     11.89 o
  -5   2  13      742.25      738.02     14.49 o
  -4   2  13      137.33      115.53      4.69 o
  -3   2  13      662.17      607.18     12.15 o
  -2   2  13       80.24       75.36      3.22 o
  -1   2  13      146.27      112.41      5.33 o
   0   2  13      972.39      917.85     18.83 o
   1   2  13      946.65      930.45     19.16 o
   2   2  13      175.06      158.76      5.18 o
   3   2  13     1463.09     1427.94     28.59 o
   4   2  13      827.69      821.60     18.94 o
   5   2  13      922.75      913.39     20.93 o
   6   2  13      225.12      196.14      7.19 o
   7   2  13      142.68      111.16      5.85 o
 -15   3  13      692.71      728.05     27.67 o
 -14   3  13       55.10       60.05      5.51 o
 -13   3  13      100.09       92.19      5.82 o
 -12   3  13        4.55        8.03      3.96 o
 -11   3  13      215.13      227.26     12.70 o
 -10   3  13     1105.44     1160.01     29.26 o
  -9   3  13      637.66      664.99     17.99 o
  -8   3  13        5.56       -0.32      3.04 o
  -7   3  13      231.12      228.25      6.92 o
  -6   3  13      150.80      150.55      5.05 o
  -5   3  13       77.93       72.59      3.32 o
  -4   3  13      750.95      731.50     14.33 o
  -3   3  13      516.59      534.71     11.00 o
  -2   3  13     1837.83     1808.26     32.87 o
  -1   3  13     2003.08     1955.50     38.20 o
   0   3  13     1312.54     1264.12     27.64 o
   1   3  13      430.34      428.00     10.88 o
   2   3  13     1735.43     1671.87     36.05 o
   3   3  13      193.59      197.26      6.70 o
   4   3  13       15.45       11.06      2.85 o
   5   3  13       31.68       28.92      3.27 o
   6   3  13      288.70      277.91      9.69 o
 -13   4  13      359.21      398.23     14.47 o
 -12   4  13      208.01      224.33     18.22 o
 -11   4  13      556.11      595.50     17.10 o
 -10   4  13      264.24      271.28     10.06 o
  -9   4  13       24.56       20.89      4.00 o
  -8   4  13      321.75      338.26     10.94 o
  -7   4  13      675.33      675.13     17.86 o
  -6   4  13      195.30      181.75      7.24 o
  -5   4  13      191.75      171.31      6.81 o
  -4   4  13       85.53       63.54      3.34 o
  -3   4  13        5.87        5.83      2.17 o
  -2   4  13       63.01       57.85      3.66 o
  -1   4  13      308.42      277.78      8.08 o
   0   4  13      140.98      146.84      5.82 o
   1   4  13       97.62       82.04      5.00 o
   2   4  13        9.48        3.52      3.39 o
   3   4  13      293.55      274.59      9.73 o
   4   4  13      522.37      524.22     15.16 o
   5   4  13      958.32      933.46     24.48 o
 -11   5  13      459.50      512.12     21.05 o
 -10   5  13      423.43      465.82     19.44 o
  -9   5  13     1608.28     1697.57     66.62 o
  -8   5  13      536.47      570.93     18.07 o
  -7   5  13      547.79      563.91     15.62 o
  -6   5  13      246.21      249.04     13.59 o
  -5   5  13      650.80      649.98     16.97 o
  -4   5  13      558.70      580.22     17.55 o
  -3   5  13      814.84      823.71     28.75 o
  -2   5  13       31.07       28.10      4.29 o
  -1   5  13      365.86      383.80     28.06 o
   0   5  13       45.35       27.11      6.87 o
   1   5  13       64.92       52.69      8.02 o
   2   5  13      140.05      162.27     13.74 o
   3   5  13      194.57      180.59     14.51 o
  -7   6  13      120.94      124.09     11.84 o
  -6   6  13       21.89       20.62      7.25 o
  -5   6  13       26.29       26.34      6.87 o
  -4   6  13      156.41      181.36     13.36 o
  -3   6  13      547.32      643.72     32.45 o
  -2   6  13      681.13      739.17     36.27 o
  -1   6  13        9.91       12.98      4.96 o
 -15   0  14     1168.69     1260.34     62.62 o
 -14   0  14     1907.43     2062.51     98.12 o
 -13   0  14      627.97      638.18     21.08 o
 -12   0  14      163.31      140.24      8.27 o
 -11   0  14      593.65      611.06     19.92 o
 -10   0  14      461.64      454.92     15.79 o
  -9   0  14       27.24       17.29      4.46 o
  -8   0  14       70.21       55.99      5.12 o
  -7   0  14     4192.24     4204.71    115.03 o
  -6   0  14      224.53      212.64      9.28 o
  -5   0  14      254.48      244.62      9.80 o
  -4   0  14      599.16      560.49     17.64 o
  -3   0  14      540.90      511.39     16.34 o
  -2   0  14      424.46      442.15     14.51 o
  -1   0  14     2167.00     2178.38     60.35 o
   0   0  14     1186.91     1156.68     33.34 o
   1   0  14      993.32      975.94     28.52 o
   2   0  14      809.84      786.37     23.65 o
   3   0  14     1787.82     1795.16     50.55 o
   4   0  14      361.25      366.71     13.13 o
   5   0  14      263.47      280.97     13.22 o
   6   0  14      531.43      523.57     20.78 o
 -15   1  14       48.00       35.93      6.75 o
 -14   1  14        7.41        9.93      4.23 o
 -13   1  14      156.96      168.17      8.20 o
 -12   1  14      235.00      243.77      8.84 o
 -11   1  14       34.31       24.04      3.47 o
 -10   1  14        8.97        4.08      3.53 o
  -9   1  14      109.80      102.50      4.55 o
  -8   1  14      267.05      268.43      9.02 o
  -7   1  14      130.39      122.26      4.86 o
  -6   1  14     1047.95     1025.43     21.28 o
  -5   1  14      932.41      893.90     18.69 o
  -4   1  14     1203.56     1186.30     24.09 o
  -3   1  14      392.68      390.33      8.63 o
  -2   1  14        7.67        6.21      2.37 o
  -1   1  14      206.30      199.67      6.00 o
   0   1  14     1812.21     1793.99     35.53 o
   1   1  14      371.91      367.59      9.01 o
   2   1  14        7.56        7.30      2.54 o
   3   1  14       94.60       92.47      4.35 o
   4   1  14        6.79        2.12      2.67 o
   5   1  14      129.39      120.41      5.92 o
   6   1  14      405.18      383.51     14.38 o
 -15   2  14       58.61       60.38      6.43 o
 -14   2  14        8.35        9.73      4.27 o
 -13   2  14      303.56      344.60     11.99 o
 -12   2  14     1382.99     1481.07     36.93 o
 -11   2  14      517.19      545.76     15.86 o
 -10   2  14     1337.53     1396.04     28.65 o
  -9   2  14     1212.63     1228.93     25.36 o
  -8   2  14      692.51      726.69     15.90 o
  -7   2  14      402.01      405.72      9.18 o
  -6   2  14      181.01      180.17      5.53 o
  -5   2  14      175.86      176.86      5.38 o
  -4   2  14       58.04       56.58      3.09 o
  -3   2  14      260.32      260.69      7.11 o
  -2   2  14      264.96      249.58      6.85 o
  -1   2  14      182.92      179.34      5.64 o
   0   2  14       15.77       12.48      2.44 o
   1   2  14        1.97        0.79      2.27 o
   2   2  14      103.94      102.97      4.28 o
   3   2  14        5.37        3.13      2.47 o
   4   2  14      778.32      765.45     18.06 o
   5   2  14      163.38      160.95      7.16 o
   6   2  14     1142.59     1146.91     28.34 o
 -14   3  14      231.95      249.81     11.53 o
 -13   3  14        0.63       -0.87      4.14 o
 -12   3  14        0.56        1.37      4.00 o
 -11   3  14       12.16       12.69      4.05 o
 -10   3  14        1.34       -1.94      3.66 o
  -9   3  14      140.83      133.34      7.74 o
  -8   3  14        8.11        1.14      3.12 o
  -7   3  14      204.23      207.08      6.74 o
  -6   3  14      559.73      566.19     11.78 o
  -5   3  14       30.15       33.62      2.84 o
  -4   3  14       45.85       38.49      2.86 o
  -3   3  14      221.46      225.79      6.56 o
  -2   3  14       24.60       21.37      2.69 o
  -1   3  14      213.46      210.81      7.03 o
   0   3  14       17.31       13.44      2.90 o
   1   3  14        5.08        7.12      2.75 o
   2   3  14      306.53      324.22      9.20 o
   3   3  14      460.54      463.13     11.87 o
   4   3  14       22.50       22.00      3.25 o
   5   3  14        0.00       -3.09      3.09 o
 -12   4  14      263.69      296.89     12.34 o
 -11   4  14     1244.27     1333.15     37.91 o
 -10   4  14      354.90      379.76     13.95 o
  -9   4  14      676.48      731.66     19.71 o
  -8   4  14      165.79      161.61      7.58 o
  -7   4  14       71.66       62.26      4.53 o
  -6   4  14      103.77       93.07      5.05 o
  -5   4  14      799.39      818.80     20.88 o
  -4   4  14     1145.39     1140.51     35.21 o
  -3   4  14      343.46      349.35     10.72 o
  -2   4  14      410.35      411.55     12.01 o
  -1   4  14      179.80      178.05      6.45 o
   0   4  14      221.60      237.46      7.60 o
   1   4  14     1281.91     1274.47     28.11 o
   2   4  14       27.21       32.59      3.22 o
   3   4  14       35.38       33.72      3.29 o
 -10   5  14       63.88       74.48      7.83 o
  -9   5  14        0.03        2.33      5.53 o
  -8   5  14       41.14       36.78      6.41 o
  -7   5  14       33.50       18.56      5.08 o
  -6   5  14        7.72        5.26      3.96 o
  -5   5  14      344.30      374.45     15.65 o
  -4   5  14      286.60      290.24     12.95 o
  -3   5  14      103.97      116.14      9.55 o
  -2   5  14        0.01        0.71      4.02 o
  -1   5  14      287.54      305.01     18.33 o
   0   5  14      676.79      721.93     40.28 o
   1   5  14      169.39      176.39     14.51 o
 -14   1  15      532.14      612.20     19.56 o
 -13   1  15       42.68       39.23      5.08 o
 -12   1  15       31.38       32.28      4.28 o
 -11   1  15        2.01       -0.77      3.17 o
 -10   1  15      518.50      516.81     12.43 o
  -9   1  15     1259.86     1297.33     26.69 o
  -8   1  15     1041.13     1075.72     22.54 o
  -7   1  15     1106.60     1114.46     23.11 o
  -6   1  15      108.00      104.23      4.45 o
  -5   1  15       10.32        9.59      2.75 o
  -4   1  15       13.20       13.79      2.70 o
  -3   1  15      236.74      242.16      7.91 o
  -2   1  15      189.95      192.45      7.62 o
  -1   1  15      211.28      220.37      6.57 o
   0   1  15       84.63       79.07      3.83 o
   1   1  15      402.18      392.82      9.60 o
   2   1  15      294.32      304.74      8.16 o
   3   1  15     1321.75     1359.10     30.01 o
   4   1  15      114.02      103.03      5.48 o
   5   1  15       17.93       16.86      3.80 o
 -14   2  15      170.57      217.58     13.17 o
 -13   2  15       18.97       17.84      4.62 o
 -12   2  15        3.77        1.65      4.19 o
 -11   2  15       16.22       14.45      4.26 o
 -10   2  15        2.27        2.52      3.50 o
  -9   2  15       97.79       93.86      4.60 o
  -8   2  15      201.50      203.51      6.81 o
  -7   2  15      543.02      548.49     11.69 o
  -6   2  15        1.34        3.06      2.75 o
  -5   2  15      117.59      105.60      4.52 o
  -4   2  15      123.17      121.10      4.87 o
  -3   2  15       39.31       29.92      3.00 o
  -2   2  15      162.25      165.16      5.64 o
  -1   2  15      801.80      762.20     16.24 o
   0   2  15        0.10       -2.37      2.37 o
   1   2  15      409.19      402.89      9.71 o
   2   2  15     1646.37     1626.99     32.49 o
   3   2  15      809.57      811.67     19.05 o
   4   2  15      121.66      104.26      5.72 o
 -13   3  15      500.86      539.80     18.37 o
 -12   3  15      773.06      849.95     27.10 o
 -11   3  15      237.80      257.83     10.28 o
 -10   3  15       91.33       95.57      5.80 o
  -9   3  15      192.79      198.70      8.53 o
  -8   3  15      109.57       94.01      5.39 o
  -7   3  15       26.64       17.76      4.26 o
  -6   3  15      146.81      150.39     10.54 o
  -5   3  15     2782.76     2785.62     54.48 o
  -4   3  15     1614.23     1647.55     32.96 o
  -3   3  15     1358.35     1358.22     27.42 o
  -2   3  15      902.05      895.69     18.80 o
  -1   3  15      472.84      460.32     11.81 o
   0   3  15      306.04      322.87      9.26 o
   1   3  15      177.97      174.17      6.59 o
   2   3  15       14.80       11.28      3.05 o
   3   3  15       18.81       16.17      3.40 o
 -11   4  15      104.30      108.75      7.27 o
 -10   4  15       92.97       87.92      6.73 o
  -9   4  15      227.76      224.01     10.38 o
  -8   4  15      211.45      219.31     10.05 o
  -7   4  15       20.23       22.38      4.60 o
  -6   4  15       40.65       40.75      5.29 o
  -5   4  15       63.24       55.42      4.85 o
  -4   4  15        0.42        1.72      2.95 o
  -3   4  15      176.05      170.59      8.11 o
  -2   4  15        0.64       -3.42      3.42 o
  -1   4  15        0.14       -3.07      3.07 o
   0   4  15        8.83        9.09      3.25 o
   1   4  15      174.70      195.26      7.78 o
  -7   5  15      651.18      653.27     24.57 o
  -6   5  15      337.60      337.33     21.38 o
  -5   5  15      194.65      221.90     20.81 o
  -4   5  15       80.69       82.73      6.73 o
  -3   5  15      303.94      322.91     15.46 o
  -2   5  15       37.04       29.31      4.95 o
 -14   0  16        9.97        4.58      9.16 o
 -13   0  16      665.21      747.30     30.42 o
 -12   0  16      309.68      322.32     17.48 o
 -11   0  16       52.07       51.01      5.95 o
 -10   0  16      815.55      867.21     26.93 o
  -9   0  16      759.10      807.50     25.18 o
  -8   0  16     2443.62     2525.81     70.66 o
  -7   0  16       50.71       42.70      6.94 o
  -6   0  16       61.92       60.50      7.69 o
  -5   0  16       84.34       79.32      9.20 o
  -4   0  16      880.72      882.67     26.59 o
  -3   0  16     1836.54     1919.61     54.12 o
  -2   0  16     1742.09     1688.60     47.83 o
  -1   0  16      713.08      713.39     22.13 o
   0   0  16      227.04      233.28     10.10 o
   1   0  16      649.14      649.31     20.44 o
   2   0  16      563.58      559.80     21.72 o
   3   0  16        7.97       -3.28      4.84 o
 -13   1  16        0.17       -3.20      4.42 o
 -12   1  16        6.03        4.48      4.37 o
 -11   1  16        4.33        3.88      3.37 o
 -10   1  16       14.56       15.56      3.44 o
  -9   1  16       70.47       74.10      4.41 o
  -8   1  16      281.59      295.78      8.58 o
  -7   1  16       12.18        3.74      3.06 o
  -6   1  16     1539.32     1537.69     31.15 o
  -5   1  16      729.60      730.43     15.99 o
  -4   1  16        1.14        1.92      2.79 o
  -3   1  16      440.32      432.04     10.43 o
  -2   1  16      779.89      797.47     17.12 o
  -1   1  16      776.48      761.27     16.47 o
   0   1  16       46.73       38.93      3.92 o
   1   1  16      169.76      163.74      6.46 o
   2   1  16       24.92       20.06      3.73 o
   3   1  16      554.53      551.74     15.27 o
 -13   2  16      676.47      740.22     23.51 o
 -12   2  16      720.42      830.50     25.56 o
 -11   2  16      318.65      361.14     12.33 o
 -10   2  16      371.52      395.47     12.76 o
  -9   2  16      135.96      141.65      5.92 o
  -8   2  16       23.30       22.27      3.38 o
  -7   2  16      124.42      124.91      5.21 o
  -6   2  16      147.25      155.81      5.88 o
  -5   2  16      412.59      421.26     10.38 o
  -4   2  16       15.55       17.19      3.00 o
  -3   2  16       98.72       96.75      4.35 o
  -2   2  16       26.10       17.19      2.93 o
  -1   2  16        5.89        1.24      2.64 o
   0   2  16      269.44      254.68      8.15 o
   1   2  16      101.83       90.88      4.90 o
   2   2  16      204.09      218.19      8.36 o
   3   2  16      849.28      852.68     40.85 o
 -11   3  16      176.03      176.94      9.60 o
 -10   3  16      115.42      109.27      7.27 o
  -9   3  16       40.36       31.57      5.26 o
  -8   3  16      305.01      312.49     12.11 o
  -7   3  16       79.11       77.46      5.94 o
  -6   3  16       13.85       14.15      3.11 o
  -5   3  16       37.30       42.37      3.45 o
  -4   3  16        0.07       -2.10      2.70 o
  -3   3  16      100.19       90.85      4.19 o
  -2   3  16        5.95        4.27      2.64 o
  -1   3  16        5.15        2.63      3.00 o
   0   3  16      276.34      292.73      8.94 o
   1   3  16      347.88      354.88     10.96 o
  -9   4  16       92.62       80.05      6.72 o
  -8   4  16       76.49       68.70      8.55 o
  -7   4  16      614.08      640.19     19.98 o
  -6   4  16     1248.51     1306.16     36.67 o
  -5   4  16      296.54      306.97     11.65 o
  -4   4  16      246.46      252.98     10.19 o
  -3   4  16       20.85       23.28      4.25 o
  -2   4  16      261.30      259.47     10.49 o
  -1   4  16      328.56      326.24     18.67 o
 -12   1  17      238.30      269.92     12.26 o
 -11   1  17      669.51      744.72     18.48 o
 -10   1  17      782.85      840.05     18.67 o
  -9   1  17      375.10      403.59     10.68 o
  -8   1  17       34.01       33.57      3.76 o
  -7   1  17      135.47      130.68      5.78 o
  -6   1  17      136.90      137.33      5.70 o
  -5   1  17      150.89      147.26      5.88 o
  -4   1  17      358.28      385.71      9.88 o
  -3   1  17      149.21      157.38      6.02 o
  -2   1  17      129.10      118.00      5.45 o
  -1   1  17       29.56       33.40      4.07 o
   0   1  17      616.27      632.80     17.03 o
   1   1  17      423.12      430.39     12.87 o
 -11   2  17      106.67      116.46      7.63 o
 -10   2  17      110.94      110.07      7.33 o
  -9   2  17      278.93      305.44     11.03 o
  -8   2  17        3.71       -1.24      3.50 o
  -7   2  17      207.58      218.50      8.05 o
  -6   2  17      193.34      190.56      7.41 o
  -5   2  17       81.39       79.58      4.72 o
  -4   2  17      498.70      502.45     12.99 o
  -3   2  17      921.71      908.93     21.07 o
  -2   2  17        0.00       -3.04      3.04 o
  -1   2  17      513.64      515.43     14.53 o
   0   2  17     1346.91     1365.47     33.31 o
  -9   3  17        1.59       -6.54      9.62 o
  -8   3  17     1014.64     1070.77     31.15 o
  -7   3  17     1460.28     1599.37     44.53 o
  -6   3  17     1196.01     1284.79     32.23 o
  -5   3  17      508.42      517.18     13.46 o
  -4   3  17      121.71      123.10      5.60 o
  -3   3  17      467.86      470.11     12.45 o
  -2   3  17      168.86      175.48      6.93 o
 -10   0  18      510.55      589.31     24.02 o
  -9   0  18      140.84      132.31     10.12 o
  -8   0  18      113.86       99.64     12.22 o
  -7   0  18       30.86       15.81      6.03 o
  -6   0  18     2559.78     2709.89     89.90 o
  -5   0  18     1167.49     1264.54     44.14 o
  -4   0  18      304.35      318.33     14.97 o
  -3   0  18       67.80       69.80     17.37 o
  -2   0  18      370.32      380.15     16.73 o
  -1   0  18      273.97      285.85     15.27 o
 -10   1  18       95.53       86.92      6.00 o
  -9   1  18      345.96      357.58     10.97 o
  -8   1  18      202.65      234.34      8.74 o
  -7   1  18      565.01      566.20     14.74 o
  -6   1  18       26.31       16.41      4.96 o
  -5   1  18      727.85      763.14     20.09 o
  -4   1  18     1343.24     1410.55     34.41 o
  -3   1  18      184.53      178.31      7.88 o
  -2   1  18        1.78       -0.64      3.58 o
  -8   2  18       20.60       19.48      4.03 o
  -7   2  18      248.52      261.68      9.00 o
  -6   2  18        2.97       -1.54      5.01 o
  -5   2  18        3.85        4.62      4.86 o
  -4   2  18       81.22       74.35      5.18 o
  -3   2  18       69.13       66.93      5.90 o
 
